# Supplementary material for: A proteomic survival predictor for COVID-19 patients in intensive care
Source: PLOS Digit Health. 2022 Jan 18;1(1):e0000007. doi: 10.1371/journal.pdig.0000007 (PMC9931303; doi:10.1371/journal.pdig.0000007)
Supplement: S1 Data — (ZIP) [file pdig.0000007.s005.zip]

Archive with 29 entries (25 files):
- S1_Data/
- S1_Data/Innsbruck - protein levels.tsv
- __MACOSX/S1_Data/._Innsbruck - protein levels.tsv
- S1_Data/.DS_Store
- __MACOSX/S1_Data/._.DS_Store
- S1_Data/Parenclitic.R
- __MACOSX/S1_Data/._Parenclitic.R
- S1_Data/PlottingNetworks.R
- __MACOSX/S1_Data/._PlottingNetworks.R
- S1_Data/Charite - log2 protein levels at first max WHO timepoint.tsv
- __MACOSX/S1_Data/._Charite - log2 protein levels at first max WHO timepoint.tsv
- S1_Data/Prepare data.R
- __MACOSX/S1_Data/._Prepare data.R
- S1_Data/Innsbruck - metadata.tsv
- __MACOSX/S1_Data/._Innsbruck - metadata.tsv
- S1_Data/networks/
- __MACOSX/S1_Data/._networks
- S1_Data/Model_SVM.py
- __MACOSX/S1_Data/._Model_SVM.py
- S1_Data/Run.R
- __MACOSX/S1_Data/._Run.R
- S1_Data/Charlson_APACHE_SOFA.txt
- __MACOSX/S1_Data/._Charlson_APACHE_SOFA.txt
- S1_Data/Charite - metadata.tsv
- __MACOSX/S1_Data/._Charite - metadata.tsv
- S1_Data/networks/weighted/
- __MACOSX/S1_Data/networks/._weighted
- S1_Data/networks/binary/
- __MACOSX/S1_Data/networks/._binary
