# Supplementary material for: A proteomic survival predictor for COVID-19 patients in intensive care
Source: PLOS Digit Health. 2022 Jan 18;1(1):e0000007. doi: 10.1371/journal.pdig.0000007 (PMC9931303; doi:10.1371/journal.pdig.0000007)
Supplement: S1 Data — (ZIP) [file pdig.0000007.s005.zip › S1_Data/Charite - log2 protein levels at first max WHO timepoint.tsv]

Genes	1	2	3	4	6	7	8	10	12	13	14	15	16	17	18	19	20	22	24	25	26	27	28	29	30	32	33	35	36	37	39	40	41	42	43	44	45	46	47	48	49	50	51	52	53	54	56	58	59
A1BG	10.8551866426081		10.7358845460633		10.6423753087001	10.5210109765033	11.0878783981793	10.3764260971489	10.7282032137468	10.4244787694153	10.5327321224773		10.3112856753442	10.4133266173891	10.5255563503396	10.7497656872222	10.2872451402021		11.0532708015209	10.5947220835979	10.5205334446215	10.4174522807367		10.841768463507	10.497410834359	10.5080716675564		10.5723182440623	10.4595364052833	11.0176587790693	11.0188675694267	11.1612384277455	10.4772501922742	10.9902356958549	10.4901392746049	10.7796136648401	10.5604069472907		9.51696649869283		10.7616990901789	10.3860398473375	10.5420029845066	10.7704131890127		10.8519363102635		10.579751117524	10.243564200519
A2M	10.9883109086392		12.3338096949732		12.5552320947372	11.8761369589718	12.3550811967822	13.0926178904952	12.2148998317145	12.7307010112597	12.7892138375462		12.1302478561021	12.038819533746	12.2381106673202	12.3909356373812	13.0799553990686		13.222215605681	12.7840266256229	12.9471773855733	12.1256939286478		13.0456970689435	12.033437519625	12.704394730615		13.0517921200739	12.4769024168084	12.08212851113	13.1947564056585	12.6243392787145	12.9020738598172	12.3788971870489	13.1322620829634	13.2126577946681	12.4900951525598		12.6376151040666		13.6138620752883	13.0548031926828	11.8169850713286	13.2042301866484		12.7878871759268		12.0671229852237	13.0391803842229
A2M;PZP	9.95842197745537		11.1819009251499		11.4342873934055	10.6738266150769	11.4489108994074	12.1967694437882	11.290134249615	11.5969607387068	11.6654895284353		11.07321101882	11.1804410038937	11.542082304189	11.3968553543391	12.2015673827363		11.9618397900213	11.6883396540296	12.2017377461521	11.136883081297		11.9921334050568	11.2079813934251	12.0065211472844		12.0682603899638	11.3986593486706	11.3036361374351	12.281309476388	11.6279264898805	12.1221863895547	11.2410604589169	12.3229101030479	12.3331737585022	11.5521094889478		11.7633594178349		12.5960999701506	11.9281809118244	11.039526874632	12.272041093548		11.7751938512428		11.0708062930378	12.1873463968834
ACTA2;ACTB;ACTG1;ACTG2	7.41117321561756		5.98850289801083		7.33887987225765	7.027958381537	7.61380660260711	7.8580960500477	6.94328954925306	5.31098553909678	6.15670655741041		6.65556704815031	6.7796019380263	7.98011261171698	7.09547145401353	6.71540634519382		6.24342077809555	5.37506627500075	10.6759114512407	7.67417057721855		6.78592161203118	6.99301368801921	7.09878979485493		7.42489123137022	6.61902452733121	6.56490731718189	7.23184665311783	6.90473672507095	7.70001944072057	5.53537850629116	8.71105529247221	7.44757415668864	7.71107826120876		7.07509566578789		7.0294473658696	6.57885709448536	6.9231759099253	6.89572201707601		6.11555013278799		6.60936787822389	6.94051950117207
ACTA2;ACTG2																									4.1187267975547				3.44224459005688			4.38392776009923	5.1217804904778																4.70469969875634
ACTB;ACTG1	8.72849204396252		6.8089989775442		8.43669763948469	8.90157733189981	8.65549482708264		8.23651116564676	6.75062469708716	8.59385727779747				9.42682411680894	8.77304663328249	7.98671222689708		7.81721679499713	6.96652603142784	11.9846565851123	9.41134002529463		7.52160908619944	8.63728768516278	8.05311801559685		8.76213592694054	8.08244483935545	8.34810113465598	8.779024933346	8.24199188533077	9.24879835482955		8.60569196700752	9.45835067610208	8.52845261471313		9.2323787573399		7.8942107168373	8.50239099848438	9.09092112022898	7.65606801084139		7.39858018930586		7.9873787281184	8.58462216325439
ACTBL2			4.64564337979899		7.05320320999851	5.64303560018615	6.46618366288747			4.42833968439794	4.86093843879238		5.38592467100333	5.25498725128514	5.79307251892735	5.99203176039444	5.02781453220455		4.47457507383649		10.1781324097334	6.44663268014457		5.52746287106422	5.58086931262785	5.8596744083081		5.68650144054737	4.46283504797478	5.23347956467108	5.13724835329958	5.74166953420455	6.79093597970343			6.13590112809169	5.67190080330977		5.78187193075816		5.78487210193877	5.29228679902759				3.99955956742724		5.24180835738393	5.67594824679873
ADIPOQ							3.02111511432039				5.00730070044963								2.81060785734742	3.72028649558634	4.72928204347803			3.86487734863851	2.1054155706893						3.7226440547066								3.35608538061175		4.22720435556425	3.27253604536738				4.36912596085475
AFM	7.0571130222368		7.79316354377288		7.29207888598261	7.44636100674363	7.27281789332995	7.46409810857951	8.01236403946927	8.29211731252916	7.80033431069518		7.69276398137493	7.11593322630466	7.16785792502446	7.00041728675181	7.53770615168585		8.50935550286787	7.02511241090759	8.12158166516655	7.22319308020605		7.50333238381063	6.53796645294564	6.74382522912378		7.22989418094307	7.84093159462572	7.22348306394108	7.18500617086497	6.46553294829944	6.97175669308204	7.77546295464657	7.67728353826913	6.18198583749372	7.10100360307266		7.89988749081229		7.84145650703074	7.77211351043232	7.04208366958536	6.6104959659191		7.22680139404426		6.59564492269161	6.83151766495844
AGT	8.09691281509359		8.56308113184434		8.87908757469534	8.87403676669098	9.48846455562139	9.09621675426112	8.96972944413727	9.0228625479996	8.63932030721061		8.35558341707845	9.51110476265547	9.58970100303721	8.76179458794909	9.33868560962127		8.13599735260501	9.10739949936488	9.22466391009629	9.8355274316447		9.04745371033451	9.25811222857841	9.85307381539291		8.99382198409662	9.09762924650287	9.31886089031771	9.27643188868235	8.41814187422143	9.07546966604466	8.5316464875442	9.55630672121764	9.14896832196795	8.61709107221992		9.79735977375097		8.40489603674811	8.96486940873562	8.59197933625983	9.25795270979175		9.2853255405698		8.80911457258145	10.1867114029544
AHSG	9.45324663240382		10.6988627722365		10.0669062710897	9.42887129231398	9.89138183144326	10.1642836243151	9.8066438744569	11.2648394645982	10.2035832595092		9.90592259821221	9.95260544760885	9.17031629647975	9.59612668388429	9.58196759838552		10.3125412176688	10.0086884849278	9.65310960518227	9.95851887834725		10.3033169822218	9.23666429245199	8.76251485854839		9.39279004601527	9.60524215170062	10.0397760186646	9.80641821043716	9.79981744351035	8.88146009558902	9.83115508833263	8.97592147324691	8.8264004793269	10.3985755833447		9.55206675729372		10.3208865108148	10.5423804490914	10.0027168242182	9.36571186098464		9.9048078846535		9.93554871084041	9.02016966385585
ALB	16.1753941933582		16.6776952856946		16.6280249020776	15.7779905476393	16.3535150143756	16.2811776446567	16.0964601235823	16.8831679998234	16.3913932214506		16.4215595783703	16.0877273491258	16.8756374178693	16.1324824389535	16.5734785423815		16.9091112283517	16.3443081123714	17.1126345325234	16.2555905714406		16.509272158767	16.2392108321921	16.2775299613164		15.9075259069275	15.9766328765365	15.7313254118968	16.4360386011967	16.3660016007189	16.6752930796172	16.093112537208	16.1714851978028	16.0090584147653	15.9098480524422		16.4725567497934		16.3543373712548	16.5039272205332	15.4400693911409	16.287394090205		16.6448635886313		16.1680863511207	16.0858518734214
ALDOA
AMBP	10.3698428229157		10.4393495500414		10.9188379671066	11.7837548980683	12.3473478669036	10.5233326916819	11.707607862017	10.5643820785512	10.5898941266839		10.1482257775572	10.3425544986367	10.7462961466816	11.4273066738311	10.6988323711365		10.609094992088	10.7255704059423	11.1950203584902	10.2343339520425		10.3500087303777	10.5112429249061	10.4559100734946		10.9359628050905	11.1593517707473	11.3591563433278	10.7405764089218	10.5948624261225	10.665880804011	10.7488697313321	11.2565535684415	10.9939734307927	10.6866930232393		11.2187662802165		10.3146788645744	10.1969493674203	10.8307750143606	10.3925671320683		10.8449524102674		12.8901030921194	11.2051165621148
ANXA1			6.31356673142194		6.33456199192243	6.68021204751577	7.28712978531396	7.09973234247645	7.46375980999771	5.69308051751178	6.38604730125388		5.75120136911211		7.67276955850853	6.64527745580357	7.20460934747666		6.61676806796416	7.01827384113822				7.09833166052138	7.60661396684771	7.33290638063891			6.77570375798853	7.29641504293711	8.74665650758616	7.13297446142901	7.60456381799796						7.17512922975484		6.10763967252503	6.63485645801624	6.426199366016	7.05409552584336		6.7811409262874		6.01366407183345	7.86077220790399
APCS			7.60565180379651		6.89246878533827	6.83655180859171			5.33400694385967		7.87230234202475		7.73377767852907		7.01821117799715	7.01426719742936	7.42646149568679		5.0377121812494	6.84304740339551	7.26276122606044	8.16520349594759		7.07040502717576	6.52563553882438	6.29480702937015		7.51087567552312	6.84823859644853	7.16344623294476	7.43524692934357	5.74008110283806	6.09597203686806			7.94604117877693			7.4263548607872			7.77599066987271	8.11077101924024	7.29353371973125		7.29031232228458		7.53840568207513
APOA1	14.1698047154958		14.7481542983306		14.5012835462904	14.4293945398427	13.6538717111564	14.6841236479503	14.4421452620907	15.1206140540126	14.8465727222462		14.2400275899017	13.5895750140891	13.3813746957384	14.4810877878845	13.9930740093895		15.1792548128659	14.6286220729059	14.2032391732999	14.3033004108881		14.8444281134893	14.0012665902234	13.8106040854174		14.1379843212586	14.4621094493594	12.6751550848753	14.0593173454412	14.2541916192431	12.6700538922202	14.7292464974142	14.2938334984602	13.6939429338573	14.3104349415834		14.1811019088437		14.5332025860655	14.7502873239593	13.5356751442783	12.999427867772		14.8062497056785		14.3190296674299	13.8177480623644
APOA2	10.3871540013685		11.8171781058714		11.2656823367592	10.5492965035184	10.8279954201857	11.4651855402368	11.0421518844547	12.640972588396	11.2861718487113		11.1718520324133	10.211834281419	9.15195562043992	10.9591925849528	9.96046204792927		11.6699715631056	11.1690217012357	11.3234888546108	11.0771942905079		11.167786988948	10.4080921047632	10.4560709329873		10.7777358633449	10.8693400489255	9.53689813470328	11.0469938668694	11.3417297180332	9.63542058195621	10.905342190291	10.5094419116997	10.6777658810376	10.8512713712369		10.760549199098		11.0889915605891	11.2634140199655	10.077476252447	11.1915753167576		11.8072187219695		11.6044951399778	10.6833053625377
APOA4	8.68803134804979		8.93635967121282		9.51412139926767	10.2455560923841	11.225684657861	9.88892793568396	9.75409735465506	10.3832815476882	9.70302315430254		7.85156380130252	7.86307434918542	9.69949412976523	8.96923463078559	9.30524249855082		10.5766180994832	9.61792162522596	8.54611113501355	8.98135019158399		8.720865657075	8.61914354495912	9.01353227879751		9.78574698810244	9.75841227718297	9.38748637798595	7.56650398960318	9.46588741907293	6.40155830539546	9.63267351852628	10.2320188828206	9.74456985332593	9.22526797710217		10.536174415053		9.11448665532209	9.00282634255504	9.62643229127773	9.18180559339232		8.88280364592037		10.0270196385835	8.80809579121817
APOB	10.2656770989701		10.8800117714854		9.70799161800094	10.8884928812913	10.7831303807205	10.5489687761124	10.9026859277168	11.0233378120413	10.3690334929514		10.4760180681583	10.6744125708901	11.0411452792655	10.55068411374	11.1042544800877		9.68841035525913	10.2575454311955	10.6231149430358	11.0339660619492		10.5962768793182	10.6109451080377	10.4517485973522		10.1967186284204	10.6679285733118	12.1818174963382	9.83325456763288	9.58498427966922	9.78578532666233	9.98258636631887	9.87253670184238	10.126113243825	10.6817084158045		10.9595678013879		10.760540623517	10.7841399136213	10.9439864323012	10.2947778304765		9.89395806217566		10.1045744675132	10.2383357573119
APOC1	7.15376807109625		8.94824448875838		7.75762421880114	8.84743313159137	7.51398276705706	7.13187821526246	7.21832253025708	8.51146583130858	8.55009775165819		8.01626335966582	7.41061523241962	7.23647430655904	7.98689619994595	8.53649918544266		8.12209809583895	8.65839311901346	5.57711971303818	7.08370823744986		7.64343684692207	5.92282483941749	7.16128559646352		7.33395126700506	8.6381058454341	8.64048416045429	6.43508287470737	6.55329044530578	5.28789532078535	8.74174973407904	5.70707399282911	7.3416280984861	6.74674524803663		7.50014242003789		8.78291978328606	8.2581860608859	8.04800480999751	7.13765787434247		7.85990835522479		8.37232722281742	6.64533943759361
APOC2	9.52520632795755		10.6974282824777		9.07106897617261	11.0432430108035	10.7156014421988	10.5776351509653	11.9928724997505	11.0589367068669	9.6278803149793		10.7003979306548	11.1249007861272	10.1309497573181	10.6506286837054	11.0635894653148		9.71561172014338	10.3989951323363	10.1742129306182	10.881617626624		10.6327748327854	10.0128466291997	9.95929166745756		8.97090575163388	10.758281742801	10.9734178201065	6.94940468699067	9.55023495432934	8.0831321304614	9.58561485685214	9.32535060737707	8.99404928474536	10.4594203754338		11.3277316777302		10.5291150518158	9.49702018504095	9.69731836145505	8.98670994908209		10.1866438245873		10.1888860260013	9.34570031138381
APOC3	10.6161073369034		11.1223992108246		10.4075537820797	12.6620042269739	11.4588438456765	11.52952094602	12.2027162374376	12.3416338186792	10.7082164685261		10.7373918191104	11.4679085014017	11.1505175204218	11.0328082853062	11.7057519318314		11.187332491071	11.0787260636753	11.2381996945153	12.2038123037987		11.3606792657468	10.6365415395255	11.094703771839		10.5442016699933	11.5583017465725	11.6155822467505	8.33641739633658	10.129212779346	8.79628950148878	10.3854096533889	10.9042276153062	10.1187535542076	10.6895831548545		12.082553373378		10.6656118899451	10.3268624797797	11.1995901388992	10.1251149136884		11.4012621524657		11.6920353582236	10.4513529112649
APOC4	4.14460304253284		5.19394418818934		4.51976530608525	7.50797387045848	5.45794941196473		6.31930529159472	6.78917548872812	4.02418164835332		5.50061917881841		4.58689466984098		6.80011736480865		4.35955080026883	5.98151597683662		5.13747252698092		4.68699155196118	4.81638707637617				6.42763787362209	5.57600438902521		5.24357702152474									5.32466240601681		6.0234463980472					5.46608116322927
APOD	8.01955836246811		9.53600567708216		9.77704036676764	8.21366954679907	9.66739401369083	9.50484780909527	8.72504230036154	9.59425726946304	10.0570710657205		9.65997855262175	8.28661865741557	7.74564062084976	9.86474438558805	8.4802980040207		9.45478089078291	10.0920370189315	10.2211852886284	10.0702105055203		9.94361313176084	8.74586060279945	8.99731275501699		8.64185878252798	8.86548398865006	7.67654622664458	9.00403272247154	9.06667607004852	7.77888971424554	8.63721177911255	8.56403689377929	9.75180345644575	8.42907597017986		8.75345938502336		9.58952978564177	9.64414123402331	8.30893027058205	9.88216180492604		9.78669274235617		9.72357318682033	8.14216236704177
APOE	9.85957422392794		9.49327904824202		9.48454133105579	10.914095845674	11.063779385817	9.08055059351959	9.2039729447271	10.2788439328945	9.20904698385444		9.28339204803911	9.34747234406888	11.2689728720434	9.87112722342732	10.2741863491651		9.63686147089605	9.66873836935044	10.7260978829182	10.414130124188		9.59543326922179	9.33042083031977	8.33456221821036		8.90033026578922	9.57900928212895	11.5473819962413	8.80686852004642	8.74171543656186	8.02854124187966	9.10846161384318	8.49908522366443	9.16778795827651	9.40941263312182		10.641524221814		9.2722604776303	9.50462362736482	9.82402520994231	9.75439911689168		9.68622424053359		9.9077545379614	9.96552930671972
APOF	6.0661313871		7.03455158496957		6.6536945294956	7.07973326219528	5.59109896308648	6.67006483984419	6.35133797238046	6.5357737046166	6.75276442479378		6.64091938197784	5.93928133953878	6.98326865603438	6.86005421467077	6.62194639473372		6.26622502389117	6.7029588365385	6.36429005056597	6.79096675257649		6.8578970047951	6.37764922791756	5.84210883264686		6.17797833256504	6.74393726657092	6.86779629726379	5.32875708879643	6.64531746617013	6.02056928795045	6.22174062620435	6.17057753253306	6.20323498771502	6.04313515993438		6.42601916202256		6.51870405725952	6.87667849647135	6.25759580670113	5.91791639971177		7.09087584368992		6.67515810655229	6.05944721038371
APOH	10.5084890100815		10.5073656485059		10.2957827253271	10.3803768541073	11.388380691137	10.374732032419	11.4291656159881	10.6021449953369	10.3791491589371		10.0658724657492	10.444407845692	10.9994004646711	10.8030112389298	10.9520451774969		11.1960493292683	10.4369813276948	9.81711164961857	10.5800069370585		10.5075740289228	10.295933567551	10.6090840214794		10.7800336858761	11.1342563175743	10.805659805006	10.7633998809191	9.91244409184684	9.27057500393575	10.6931806792382	10.9375204936592	9.0026048775833	10.8055358015155		10.5793753430898		9.3067605870252	10.3681417442061	10.4469181015204	9.48212281498931		10.3702220227194		10.1298684976644	10.5822772814271
APOL1	7.59028527542012		8.64928637816467		8.84976968228187	7.77902859434875	7.19023597055356	8.01261181838936	7.84927453674643	8.74300965077282	8.34387206915344		8.57721311504757	7.84036203588482	7.31397251396546	7.81739415923872	7.91883621249786		8.23616118032671	8.12071014077387	8.5241800497374	8.96712607050777		8.36167592978075	7.92976329062279	7.65929341167515		7.37887158824514	7.83442289219082	7.21345916164035	7.42687964315644	8.55026091160487	7.0636861578353	7.91625219782407	7.07726738599397	8.24908763609365	7.42547126485079		7.68386704324276		7.50335836121926	7.93054403113444	7.51934572897205	7.83366223140045		8.54380911115342		8.78130579879754	6.18037185415088
APOM	5.11911185757376		7.09106203688005		5.97425052768389	6.04338581425423	6.32514214855317	6.20656881086196	6.16663347214608	6.86968484413457	6.76750024795376		6.63148636181818	5.86992811017469	5.12873332816556	6.75373771981282	6.15955925739212		6.25526637413034	6.32850572525818	6.48533433151223	6.79104640701375		6.54954359093725	5.79477982387069	5.68216422403996		5.42161216427933	5.79913966278444	5.795737131309	5.13604876741988	5.98975322378559		5.94471586803175		5.6065745296837	5.46174734727898		6.01425496727384		6.51410319483051	6.53198783113539	5.87590425005591	5.1353349594771		6.82443869951271		6.32418024441317	4.613028942484
ATRN	6.13591634309702		6.26985046591721		5.91169688058615	6.33157519118459	6.29163809921521	6.03285388529225	6.46270396446273	7.05477707264245	6.24449574575005		6.54245860965596	5.43033123474719	6.30035383361977	6.01365551931272	6.17125994750369		7.05027279468691	6.52086186785452	6.3848653509298	6.19419344239768		6.19311167188602	5.86497498464959	5.71856576117148		5.85280620356816	6.27482137489522	6.38174234928939	6.50036109049285	6.39891201207659	5.98352841772537	6.55237254731039	6.01295565716734	6.13118560894939	5.87967731474967		6.14458307706289		6.11219573921516	6.50755423045894	5.56053212855165	6.16430926399681		6.16215869497821		5.74097412220583	6.14224566496317
AZGP1	9.83325328119132		9.98876257806968		10.1053051911257	10.6848264229834	11.1175107322712	10.4020531938629	10.3874987045159	10.5163126247982	9.74520736732234		9.68815742266066	10.0697150625313	10.537833030562	10.3636372083772	10.3475105125621		10.072722240079	9.86962852563272	9.94978736254406	10.2023777349153		10.0629928156355	9.89020518880309	10.4126104723342		10.3435388906377	10.6203359726285	10.2207455478123	10.4202422155445	9.63594517164863	9.80853428729283	10.1895630202515	10.7139379743621	9.8214799538299	10.2398444582755		10.0849623953773		9.64271873127097	9.56199258956823	10.1482039934594	9.69836753871484		10.2869794823412		10.4297781251759	10.202263986148
B2M	6.51960446893404		6.04086894673142		8.00248535674692	8.86523163686806	8.22735101959569	7.77865696429577	6.9559359029151	6.66424476874617	6.19009600015585		5.29295107293173		8.02402544779892	7.71409925141044	7.42063270019809		7.80384767827707	7.0714764752734	8.96419694989653	7.76752094704971		7.70693739094698	7.68786984748502	7.52527248094361		7.30571398513001	8.16747460869822	8.949269034354	8.25496339659106		8.68230698565272		7.49476763785364	7.51929041186824			8.72554110416967		6.63715229560282	6.42444092318559	6.39407327055534	7.96557922833132		7.8227950038878		10.6777398686881	9.26945252843224
BCHE			5.88370801878771		5.03590292543878	5.00390537281051		5.63086722448253		6.3831094592519	5.0694301862166		6.15252556879821						6.00265464655551	5.52622240222798	5.13749148968713			4.70310565295038	5.63037106586996	5.21139916338594				4.66162397768962	5.06592984932264	5.25831898710679			4.94114432773177						5.12351519855544	5.75590825664558	4.73262615191291	5.22535314246705		5.16738932362376
BTD			5.0351475468108		4.9572743676898	5.338273762427	5.50336731020377		4.99040890050202	5.6220556897319	5.19048259134656		5.35125696127654		5.73442052403167	5.15941327655792	5.32518297706327		5.16021627557387	4.9562712161107	5.53642911813302			5.20402305690171	4.77416134913516				5.02336029381911	5.13947390981332		4.73986289352298				4.99404433207645			4.69929793882209		5.00970704823569	4.4467309244075	4.66934918316913			5.38915932988328		5.28749290071857	5.262365085989
C1QA	8.0001774824315		7.76512522157487		7.47631458772543	8.21982586437063	8.21481569087494	7.92310073259258	7.88370123195204	7.92329620066604	7.64685247094694		7.67195693081191	7.26960256287054	8.5631781051765	8.37151526197903	8.48651794939736		7.76671551172529	7.86403712889799	8.58215101084076	8.03538114535342		7.7109644045055	7.95214024270439	8.31018273519412		8.22362386714617	7.97965213648479	8.21569703319808	7.30463618071391	7.14458133695086	8.75394630335778	7.78552698597526	7.80492357070982	8.08226386650302	7.74709117228631		8.53424130794412		7.50233531113172	7.57822933684805	7.92025393076638	8.19504113080211		7.65423958077659		8.47259775493126	7.79127865157365
C1QB	9.05462633948444		9.02998591104085		8.80525644732559	9.32698565878969	8.7895640394458	9.12438083316768	8.93779833595301	9.05185036020883	8.75589892142654		8.91473258784464	8.4342895874191	9.5668277229057	9.24823759791155	9.68805464977723		8.79650023500323	9.03160698686779	9.64291637303091	9.29469012243199		8.90433334557749	9.08240202393609	9.06136777423796		9.35476625102687	9.23620045173142	9.25130363830202	8.47486325935996	8.22666315727689	9.6229753641879	8.89971092800131	9.02458340957109	9.34874120252427	8.96970496713583		9.4377318139807		9.03426635635855	8.81543537964233	9.1958189769522	9.34706070191111		8.84039760303628		9.59773046509648	9.35983094225288
C1QC	10.2108612505336		9.86880143212568		9.63491629905511	10.2812979144337	9.74719917926661	10.1603415435768	10.0476172326368	9.953149466159	9.72496475128623		9.85090767488337	9.42811083049225	10.4895175431997	10.2251447727729	10.7812491107697		9.80070783645293	10.0763768027217	10.6799107107646	10.4844385844792		9.94258310912053	9.99220366852009	10.1393667271722		10.4197264330081	10.1472369096269	10.2376857270617	9.18375269694521	9.08375582593577	10.5442825928371	10.0369296369205	9.82315515652033	10.1365205763052	10.0087726136114		10.3500881364591		9.99262156964354	9.73864635934735	10.1758707413579	10.3682613685017		9.83690550548041		10.5161127072091	10.401758319534
C1R	8.32746054039194		8.19079765656238		7.96250290352431	7.89317947807383	8.30182661372208	7.91571107761678	8.77286407970944	8.00097625307093	7.80337947226547		7.87044428249748	8.77655895692413	8.73924588352956	8.21637709819493	8.62899256274133		8.03968386883511	8.21284179730913	8.52175810205373	8.52678995226983		7.92497949671507	8.48167160988763	8.44400095747177		8.26084418694438	8.17277563607739	8.17099731495943	6.62015793799559	7.85248086181323	8.69531064005765	7.99098740901999	7.98732643004279	8.05980901655188	7.97703516120036		8.01747082167279		8.02068541136409	7.94946537670352	8.11533180750952	8.50590494377148		8.18773975446476		8.19243371446695	8.63801422816334
C1RL	6.76110480773463		6.30281393380675		6.60113256606379	6.61205094593391	6.24366674399969	6.48082310510867	6.65935987560929	6.24947174661208	6.10708857508646		6.25885691865662	6.48885797097613	6.75256119700123	6.39466639666993	6.62508917433877		6.51953993389066	6.25558656775842	6.77439934493849	6.59929692634761		6.09991087650143	6.68092627525905	6.51245031313148		6.35185907301123	6.66643572115842	6.43765601390171	6.75010945651013	6.20296615124758	6.39066833201887	6.04032855389719	6.44283610662335	6.45292690921157	6.18024447993828		6.26049765748081		6.20327102142957	6.27510854282238	6.74257262876416	6.34164733948973		6.30792324089769		6.74852042852032	6.94235683426997
C1S	11.0487947297491		10.6731603658432		10.4506012041874	10.7702445417099	10.8122210690526	10.515074173008	11.3284107362067	10.3486561727546	10.2762552997616		10.4432073413501	11.3052207810384	11.3109544142106	10.9337796251205	11.3016116462659		10.5640101308902	10.7809339563634	10.8852343619826	11.2526625799642		10.4494968028281	11.0836460284576	11.2811465847064		10.9015544128462	10.7088352936942	10.8803104149625	9.34468842689049	10.5199366414706	11.1692678951906	10.6345904423971	10.5036953992294	10.4817105072271	10.7099742013924		10.6220078151725		10.494979792278	10.3794991783423	10.8672546406723	10.9776283701272		10.7378711871829		10.7849571088297	11.2299750828851
C1S;MASP1			6.18299152213475		6.42471208663382	6.48509207123742	6.59708440997036								7.43521102582362				6.6437563276713	6.74337956475676				5.25171802634326	6.36632815017909							5.6418306450743							6.65450695954322		5.30454152612017			6.81847749302784		6.83306983445678			7.0283696747752
C2	8.23763926787975		7.8320806296152		7.91908098948167	8.14276752810695	8.03485378967856	7.07898576014657	8.30368676089724	7.8311843227436	7.67286604830032		7.8840601985005	8.07162710735448	7.880127441891	7.53486999046681	8.35851045282057		7.40608190801234	8.15366060986985	8.69924820782563	7.9943116512086		8.48372710305592	7.01519342323353	7.71844813385736		7.90372086451189	8.05591816184804	8.12840084117664	7.48465769706023	8.40739040613889	8.25430181950584	8.07530012864893	7.29438892036978	8.17625709642968	8.1015325988531		8.03319920654991		7.96325074901851	7.56773151227928	8.011442691441	8.42267422058664		8.26185580158912		8.27695158090084	8.61893029487049
C3	12.153274872269		12.0439265399563		12.121745915694	12.057238432578	11.9507323063163	12.1054194674472	12.0678728433126	12.1249940813285	12.1467770180166		12.4037299342015	12.1363180445333	11.6488404267126	12.0115587588837	12.2632576496252		12.1455526329923	12.0593191380488	11.2225297950011	11.2861941430117		12.2224828738141	12.4068272509328	11.7825061909515		12.3838739496582	11.9975758843093	12.3999422383106	11.9472725006348	12.3524546551286	12.2376638722232	12.6281740184754	12.0482614585132	11.5095258977703	12.134316718366		11.5354035908544		12.2880603929491	12.0087064540896	12.1762062062211	12.1515610122433		11.8623328673563		12.3153922078707	12.2901397145546
C4A	5.95729273538929		8.02879824967383		8.40344118407133	6.88842521753744	9.24145595965843	8.37625304164281	6.87940872580531	8.60588004994055	8.65026351704132		9.04918453786875	7.98607539701963	7.40793802660225	8.72167361320051	8.71832257539513		5.89956336557178	9.39490551687381	8.38972642165596	8.99964988329617		8.90839697106492	8.22529472944387	7.67062419327354		7.38444929543309	7.06709987323678	9.43190090367019	6.11527725164876	8.48937174895871	5.98294790048589	8.25277336701797	7.16092357526425	9.50699940510931	6.41972713928182		7.75255181790155		9.95052755040387	6.39880068532026	9.4856492420004	7.13137713943187		9.57272796468501		9.51039740238933	8.14648061861831
C4A;C4B	11.3962835614983		11.3765927168769		12.1566092241184	11.227318260584	12.1060028876368	11.9583990656717	11.9992064994765	11.9530418333712	11.8298100380715		12.0701078299833	11.8156181683553	10.3170252167524	11.8657610111692	11.9254959987692		9.89235114940126	12.4766813540414	11.9050988491464	11.9037982772012		12.0422082468401	11.4045294101807	11.163313806718		10.2647228382012	10.8205658394175	11.9947164628992	7.84056136907468	12.1970885228788	11.1466997366538	12.1641118343914	11.131799837894	12.0291875047387	11.3364093621507		10.3310867933332		12.5389574747373	9.50274505564907	12.1734857465131	11.7127011873332		12.7827888183681		12.437945541775	12.1989416879101
C4B	8.48999721206034		8.03030111081929		9.30645940430109	8.130341033645	9.48951955119224	9.02835671240506	8.62112126400458	8.93021363086133	8.7628119434469		9.19635814736229	9.01454427915084	7.75076461563522	9.20314084140407	8.64290326624826		6.66679851776114	9.18598022618367	9.65042236836543	9.13518330813496		8.54626870947747	8.51059458420274	8.70484432568419		7.89143803453319	7.70838894262181	8.24165697020111	7.62740882125043	8.92373347809375	8.99444430505368	8.92226219977606	7.99900521372379	9.47045552816159	8.16485940818098		7.93356649044571		9.17033008967711	7.577378503398	9.69112538350016	9.30950252176926		9.98934846950794		9.16459843258485	9.25715800259725
C4BPA	11.1039680338796		10.9804644425028		10.7222159527657	11.2200038466639	10.6765898607703	10.1669260848114	11.1710538472344	10.9698072499529	10.7865168285578		11.251858893701	10.7296709324825	10.5179084154658	11.0787600003147	11.0704606009987		10.5795756254458	11.0833185886242	11.1132466408245	10.8591883420007		10.5622773857484	10.8436301197421	10.7863087852807		10.651018259002	10.6389174234839	10.6052549313081	10.6203365513643	10.7009699728353	11.0091318284066	10.8460351211145	10.9209713382873	10.8858649062382	10.2324250766811		10.5791463940838		10.0687348528539	10.8214174565613	10.7679636178066	11.4526825707302		10.8255388234446		11.2650257258953	10.5886016600577
C4BPB	8.68564854326526		8.50924439678148		8.31399263195624	8.86958298013365	8.14171975496623	7.87235593640992	8.77030513497523	8.61561390976113	8.42860010099283		8.57900074050135	8.22691729323284	8.01216795047809	8.33952290514192	8.55217992303438		8.01802767030517	8.50630874673701	8.62176468351668	8.15405940483789		8.12925391272467	8.43557301401362	8.26056936856486		8.23359764741842	8.29641191355627	8.20174569317181	8.37180282794395	8.32596562587583	8.44747419319923	8.35207780810538	8.36687225790702	8.30953298433663	7.95109557321147		8.03452054240733		7.48587969044167	8.41468327779787	8.39210856060247	8.90411174337634		8.4902091533807		8.94933764971833	8.27330134186393
C5	8.35749132565403		8.54173366152699		8.68880258763428	8.68933503652425	8.36589053731748	8.57284128351958	8.48359074115926	8.55654450663519	8.79162687000775		8.86904926845615	8.66594091699539	8.36707673351214	8.85075896402345	8.85005960000207		8.4527255370412	8.74712306092241	7.88738401220666	8.63811226303068		9.01347837715615	8.74041543201658	9.13346241023507		8.75955690127706	9.00742817588522	8.92617582936073	8.67346616473883	8.44592064866333	8.00463937911635	9.18025284258756	8.46354478853232	8.77481830033601	8.52414615125062		8.67112510507449		8.81215898464929	8.59962132123324	9.04244428967061	8.20379717374887		8.42309630877995		8.721775846971	8.77662090746474
C6	8.91523431148451		8.71147642201816		8.61083710294956	8.30950461664301	8.36218502448916	8.20146848358433	8.86811187307693	8.05539037425557	8.49461213137771		8.59451816927476	8.46568979486977	7.30818666287639	8.47756902399735	8.54146981753213		8.36193116515562	8.37640667492797	8.04132053201484	8.19023066905216		8.27368847584322	8.49203209724087	8.39944101151257		8.10539382018439	8.67668233045906	8.15056960678444	8.68917866201744	8.76047707795712	7.96518659523274	7.94535832617862	8.30471947547631	8.20428926787735	8.12123940280371		8.0059413190204		8.33927800162156	8.37472901275872	8.08650226941019	7.67390619153256		8.53613762632364		8.1926127809002	8.44304590706099
C7	7.87699572061764		8.20427423635692		8.62370299049572	7.95388268904853	9.02800028153988	8.9126158068629	8.53634275801682	8.36759737427206	8.55185005960471		8.11065781792044	7.57066691104549	7.86197974575356	8.71339468336864	8.73487444317629		8.40752639289606	8.14436441600234	8.92631239276928	8.58476936288116		9.29956394038245	8.33490366419942	8.36088385966176		8.53119143755712	8.82106483209371	8.02748783847985	8.4210472247862	8.83119775155532	8.46278833859752	8.71836306951846	9.14973183473844	8.88765020378791	8.99090687052227		10.1690238653603		8.95175887428019	8.69915608752279	6.49022413027874	9.19477294514743		8.79004523507916		8.7861927142731	9.1646378711784
C8A	8.79078501421304		8.27450842797427		8.11651039010608	7.99385490910504	7.52077362428914	7.17321257987243	8.73770025123299	7.88790472103882	8.19505935434683		8.20927323095428	8.35249563099682	8.15254031040177	7.89903816592632	7.09954217136301		8.06026032058174	8.00641553132651	7.98451664754727	7.93060515561866		7.8337865942468	8.58939269543723	8.09108652335862		7.90935234611535	8.09941759497777	8.06547552415982	8.14475416648429	8.37486041481061	8.18207717991837	8.32564538178981	7.79632312903317	8.24374591477658	7.90980180203859		8.01670583932452		7.88632978621103	8.46193174137137	7.592506859373	8.15130084834457		8.08416224905262		8.0354625425166	8.55567227068907
C8B	9.66217833067672		9.5202645973268		9.21446660416997	9.09524846509085	8.8285575428777	7.80821615397649	9.67676568410707	9.04733302125848	9.25201747050574		9.34604545393169	9.56365359637384	9.12472084693561	8.8865505523035	8.61653596071098		9.37615494384052	9.09522442747787	9.4696746509759	9.16527762100073		8.9494726095329	9.61141140619702	9.33814181102299		9.19553351425363	9.22642047832586	9.28737509585397	9.26467229770915	9.33127984640194	9.3515800717318	9.45532384241072	8.79499699022763	9.45326331964008	8.60322162120995		9.2648770207757		9.03211402936776	9.63918997155985	8.75072696301288	9.42950611475566		9.30825014172507		9.2559534054542	9.87660812268861
C8G	7.99830951073		7.23196584075044		7.49693813912079	7.52026737423945	6.97056685960481	6.38504849197597	7.96884450413496	7.33504892032105	7.63141335671556		7.38911589081945	7.7136220901106	7.40249930140767	7.17328616433146	6.39547454945036		7.51697717079193	7.51636028241326	7.49981581632458	7.54978294297512		7.42393454790698	7.79620835868987	7.07504927415269		7.22123544853335	7.46650080154364	7.53050460885499	7.14279156468728	7.67245597506626	7.31421348869474	7.52900304055996	7.12623040175776	7.62744019235406	7.21159484260773		7.32191185274363		7.38734313693095	7.96370579465783	7.15188905462341	7.60298828392942		7.42113669850674		7.35817015444486	7.89001488667426
C9	10.9134272639298		10.6451418696265		10.7052810050323	10.7417494049821	10.5521325085417	10.4209991584516	10.6328567142638	8.85097313185818	10.33323571907		10.2021551005214	10.4684241554913	10.9931986077524	10.7267501767025	10.8080142566797		9.93479615469304	10.6767888677639	10.2812182698515	10.4960343371993		10.5016639511191	10.8560820396807	10.9484858575579		10.3941123799713	10.6057210931822	10.7246477796954	9.83388405385795	10.6828523555354	10.2459253717537	10.9296435266101	10.1977615174113	10.6200754645403	10.2756766005427		10.2463635846304		10.2928258830718	10.6827071729092	10.5982952768273	10.3138037846543		10.6977740807339		10.5811750139974	10.8631249335685
CA1			7.07474998499389		7.01652604138836	6.06184516037432	7.96032665544116				7.71531875361286				7.21427295774941	7.34346162563248			6.98146093930233	5.88999363545943	7.8308107681469			5.9183408457216		7.72649890255206				5.64446501149028	7.34824075286264					7.46101280475652	5.85622108273446		6.96203183707428		8.11840655559411	6.04106617910061				6.89424811545254		6.44057913775822
CA2
CARD9					4.45755202748267	4.95008338024688					4.68948426074206													4.87860189083943						4.10612729340245												3.66605016720386				2.95002700502486		4.37895408467677
CAT
CD14	10.1855929462193		9.33280641037803		9.90036263728402	10.1273156780324	9.82501772738344	9.68475809831576	9.76080163969091	9.18706811416241	9.52954133882236		9.1774373197223	10.1294477749958	9.85409083889957	10.0500093614479	9.75848448281958		8.84965979996348	9.8041854997597	10.444002672295	10.1440235666457		9.77221534085753	10.3901339111955	10.268265358173		10.0173053823554	9.8596736241063	9.94425452797889	10.2451340329508	9.7489490377545	10.5247289105054	9.47128397391005	9.65062748649504	10.1696977546803	9.92325736630324		10.0931963340091		9.46932153470838	9.53351573380831	9.98669522971721	10.1048699857254		10.0423090586024		10.2909923331224	10.1574426421679
CD163
CD44	5.21081845408161		5.90266350101142		5.56906198762751	5.93014605368423	5.57530337361714	5.67586700446109	5.61401235984452	5.55201159926296	5.39436572711295			5.28125054568102	6.12067903242306	5.32152154166146	6.0554169972406		6.06287197349464	5.37305627837204	5.77258744272334			5.44365252409038	6.12043532879005	5.58737330390333		6.04824933979621	5.87399406862485	6.5219363605599	5.89737571699216	4.81285203947011	5.98200976897107	5.61813709027604	6.09080246999139		5.63269792817825		6.10867527713286		5.77152266789568	5.36207626758825	5.61071342494758	5.62583571510421		5.51628091256416		5.79992516474002	6.14724347551285
CD5L	10.029081938211		9.81662964435984		8.20934846431804	9.44048212671296	9.27711046956523	8.7094611595664	9.29522198025469	9.41351010823856	9.77088376493022		9.26042648964274	10.2744636096111	9.87020654028368	9.27785986298392	9.52537351299836		8.36826961624829	7.69298699365133	8.2344791224515	9.54884129810233		7.44238378269886	9.57939896700233	8.86609018817278		10.1479078005456	9.13830320177438	10.4491730723636	10.3774400701671	8.96450344483481	9.55750318565103	9.23615891837487	10.1806432315453	10.9777696568878	10.0998018022592		10.2553303232586		9.09752175619308	9.37812464377004	10.3404869745271	8.13362805850874		7.28153409805204		10.8001304197351	9.21181528318527
CELSR2	9.34040530402653		9.18866021948756		9.7561421054877	9.19596217220045	8.75234338776261	9.71747933001555		8.34120129782142	9.23398282451109		9.53407447885065	10.6481779939657	7.94858330047301	10.4644120815293	7.73860683254918		8.45409526822301	9.58469991390767				9.14550705725949	9.51608531325518	11.0661512296146			9.12699473757589	9.80937468586978	9.09783744155221	8.9483062573015	11.0519612163257						9.34598609026887		9.35837857164296	8.90672358958692	9.90635534272543	9.99478054133326		9.61971314527648			8.74872425788967
CETP																									4.79165935111858				4.49970425954614
CFB	11.6406023661252		10.4361921653039		10.498371755091	10.5828539961926	10.5209106770265	9.94002848351142	10.9887053601578	9.79460162236478	9.56451483533478		10.4091689250207	10.9556318388307	11.1149602755525	10.4069307505244	10.8710656932289		9.98103400171894	10.1695148071056	9.15193271986379	9.92888045562596		10.4283372724205	10.568643159782	10.2165757524881		9.72770703113328	10.2853830833659	10.8889833655537	10.0308057165599	10.7250362120682	10.4535472316599	10.6270678633653	9.93500178097922	10.3768538557573	10.2336711421626		10.3039565816436		10.2683274772148	10.4789780650975	10.6050321969913	10.3300211289725		10.8312162236355		9.99869071059861	10.5604784960855
CFD	7.52048407575737		6.62029542599481		7.63196582943309	8.08707928309183	8.85575718592088	8.00769514352001	8.5447172352201	7.13932411525128	7.16216522765157		6.95971090064746	6.99405620070329	7.40535289857053	7.47956886817936	7.72115177231009		7.74383019259658	7.32490949352267	9.40563735167012	7.67657221170239		7.48226561790871	7.36614282856393	7.55293930379398		7.68895413312582	7.73670420534819	8.00442097012333	8.00832729987765	7.2023019922923	8.30589884921719		7.9887996413312	7.84402495496549	7.12456514670692		8.5046124387148		7.02161897956944	6.67614286637613	7.25774487047762	7.75017638468685		7.46987467228574		9.59540751042579	8.468878044547
CFH	10.8104780017312		10.5400435139658		10.5974269997439	10.6500315021311	10.1693216539156	10.0357405719976	10.8733447807058	10.4077013110637	10.5521728095347		10.4106091190544	10.6150135706418	10.6767656342887	10.5240582546107	10.6116474658116		10.4671543934732	10.4290829175608	10.4701995518365	10.6051820497708		10.2999607338919	10.7280880595184	10.5266333183009		10.4211798875651	10.4694430991305	10.7893414571212	10.623866847224	10.7140785307242	10.6572227642963	10.7998879996926	10.4581718581389	10.3341076412849	10.6721201960504		10.0447476741171		10.6398597643306	10.5150264386874	10.5461715353577	10.6664845928464		10.18973054389		10.228963358634	10.5327280344677
CFH;CFHR1	10.1315753902179		9.60144774575733		9.86572437402436	10.105763836767	9.59116192033497	9.57360313588326	10.4494191726914	9.68158738331602	9.55098076643428		9.54873069930223	10.0914274191374	9.37081270933841	10.0838155297583	9.89842244563109		9.89504020912485	9.74137506805576	9.51475779873108	10.0108684585506		9.66610779598635	9.79307130493634	9.75228938319718		9.96095572303539	9.57109481560262	9.96619306351864	9.91236445026905	9.6260057378743	9.92780386087086	9.68724313121258	9.81186480570643	9.60758645752246	9.94653356093703		9.3730067437864		9.78694196702621	9.85242249932291	9.90430926885213	9.65821628759579		9.69798511336338		9.59377248704214	9.952887346971
CFH;CFHR1;CFHR2			6.50929277942901		6.96257676566107	7.51200237508925	6.89913620621663	6.94952780273104	7.42610243711957	6.13688898914136	6.21594633199921		6.32269024181283		6.65246430211329	6.78481000575347	6.75256704347552		6.73299132365609	7.39364237351531				6.6491783627524	6.6743656556551	7.67194534702586		6.98552505809123	6.47952761925482	6.59592188461607	7.61787433634495	6.74475206424877	7.24093807205987						5.97041418463298		6.59198299544813	6.36583268240391	6.64832534172013	7.16239600791273		6.98795979403645		6.74646198275272	7.1540446337726
CFH;CFHR3	8.45560294085124		7.9905319725882		8.02305505112024	8.35975913512578	7.56858591688986	8.05366134897686	8.28957648605686	7.65826801830364	7.8831913002269		7.87851528750869		8.06433115918376	7.9081991314398	8.28599526448443		8.04047139707114	8.01656575883973		7.59510588014607		7.64077668049545	8.41072072672841	7.64395548528802		7.96229766676593	8.1978213939491	8.38722543324793	8.09849472334377	8.29732628960841	8.51370108758952			7.60871351657106			7.35559635896734		8.03830031958427	7.96827590024695	8.03674563649856	8.07340473186157		7.4933962404089		7.82268745525543	8.16654795789304
CFHR1	7.37856573656692		5.65386660830216		7.01375534935068	7.69953097894303	6.66575465865035	6.03101818449933	7.91889544749388	6.29051859843885	5.29754888516576		6.10260424706302	7.39090641808664		7.21993000866139	5.9716961302101		6.73874161531408	7.11142674228998	6.50438487384056	7.02575266560278		6.68171719611641	5.33984929102543	7.49600227432512		7.35180696619278	5.55760202618574	5.83141110925272	7.3170157347599	6.01874510244438	7.1291363224052		7.43882074266842	7.05754092122574	6.96453860311093		6.10826297828314		6.5740076589011	6.11552041976882	6.70437502919226	6.58499363078117		6.73769251826807		6.71502632142954	7.00774209396753
CFHR1;CFHR2	6.33906008544371		4.64643683830978		5.85723079711849	6.11511962060671	6.14734202579466	5.10670205767965	7.0433316993169	5.02793582237589	4.07993635399481		4.98044632892898	6.5675165621456		5.98367239843031	5.62760485323555		5.07501121041512	6.10602400189759	5.89342870544858	6.05329400079568		5.77318403235746	5.59499797581647	5.58264930069893		6.06187217283091	5.10274396635185	5.45389004734428	6.44687744190755	5.27907714112793	6.1872914540824	4.87734449286086	6.11189810679172	5.75493558247327	5.82560553082431		5.04297680247964		5.26353029611763	5.34179257727274	6.03246355855144	5.58208626577506		5.75256669480861		5.57843801150009	6.34857092701943
CFHR1;CFHR5	7.18859677533644		5.32277645417281		6.82477260028647	7.28383294858578	6.78543077048335	6.52224650972539	7.31338778064859	5.93607156928306	5.35853611763187		6.24586088771882		3.70861108216467	6.95870555774326	6.08371946686615		5.75940370791156	6.94962552208782		6.77479219169202		6.70805779092401	5.55444401786769	7.01288466044888		7.184293131715	5.89711301537246	6.31863901256642	7.1540501601331	5.60919037666987	7.38764171698823			6.60732070945626			5.51256130750275		6.05634421364158	6.25925165156604	6.74467900771066	6.24906972796492		6.84859742555994		7.07379926612013	6.82642353617523
CFHR2	7.27311805488285		7.20416448440197		7.79959185810024	7.54485846598796	7.35609651735936	6.80217593198105	8.40614091097993	6.86696642384679	5.30055366647695		6.61947768573816	7.89839633258334	5.15147255974454	7.19340522581472	7.66052740128667		6.78138389969047	7.71639228580055	6.95414939635353	8.03509288514788		7.60350496487311	7.61977884581554	6.89358525742133		7.90807253750196	7.15041451987182	7.98310536936229	7.93293584348986	7.34680696321481	7.25963253961343	6.98284262200504	8.08062602460001	7.54318099944111	7.70650149536041		5.12812972280995		6.94329137621116	7.04645578929483	7.14835790726688	7.15709823191304		7.20295770963125		6.78496792820403	7.23569809591387
CFHR3;CFHR4	4.53166115025115				4.1318254312472	5.13138583909724	3.28106144748253		3.70926719037869								4.50290284208326			5.24704678267315		5.08242547583198				5.64533681306829				4.89274049147925	5.53268578279552						4.26412575657384				4.08928080846231	4.76482016699164				4.86548093217478		4.49833400551741
CFHR4			6.57518653046965		6.01532926297325	6.98330145999496	3.64685324064784				5.06630405557384						5.91753267898451		4.64208278615168	7.36860662888053					6.03568020752091	7.00584327197549			6.51755370546115	6.45198157756735		7.00242724986666										6.36573325677211				5.81442538152461			5.98112888648655
CFHR5	6.26644189700757		4.73256597766572		5.86071659108585	6.10595270788299	5.03792274048886	5.74651359773885	5.71798545732455		4.05023028948382		4.87626636004369	5.9311806124942	5.4646721816884	6.09600440961585	5.56779131628881		3.33647357895416	5.55774519435812		5.4760155386907		5.23737663422828	5.57617974894276	5.66960757335113		5.43500075891913	4.65939158938502	5.37028341113287	5.66312566174808	5.89813589366863	5.75641710306613	5.52249137383315		4.97079170272592	6.01356241748594				4.53582042903598	4.91922915701479	5.94685490476103	4.99834427120127		5.06099515748752		5.111321177181	4.94716466486525
CFI	9.31447901785281		8.83957553873995		8.93259968611843	9.05178757024599	8.96823078671897	8.60693447686014	8.90569461165541	8.73796817139836	8.80318806324175		8.97533071655593	9.12424808321816	8.19699464289831	9.08556008569809	9.12807593489261		8.84493807075611	8.92613734510842	8.01866485650708	8.61717579699072		8.74052215523137	8.95764775027876	8.88472536246959		8.82896479311123	8.78348799948864	8.87561989010294	8.81161811106287	8.96564023184421	8.82663549405773	8.97075767189083	9.15002516738035	8.81329355039005	8.65528795463297		8.66001896105692		8.7275576974453	9.01596851437386	8.81227835677863	8.17979615215316		8.56330960953002		8.64220955747736	8.79886069055414
CFL1;CFL2																			6.72898431559959																											5.91779917709993
CFP			7.63909297516086		7.05342068142628	6.60223549974937	6.74763521935938	6.72668594028085	6.44046373122702	8.03851171218791	7.08229504699287		7.02974600792704	6.75722208628092	6.81701975721037	6.99701954529546	7.16478124178616		7.52160637044647	6.93384159765396	6.66104006453671			7.19305412311614	7.25785650297984	6.28786970909077		6.56544090364796	6.50331777610358	6.41454731006875	6.54546058843639	7.30888752453156	7.00846929216933	7.4581438114099	7.24540885958935	6.72823761285672	6.54028596917875		7.14637195633459		7.0751403338602	7.07738676588578		7.26534412097131		7.38920959815582		7.19087479195655	6.83824700297719
CLEC3B	5.18166673085782		6.97212022100126		6.42715709508649	5.19124235772767	5.39024869272697	5.73392757032935	5.53109423000871	6.91502945263787	6.64168396769641		6.42420989277378	5.16597849056823	5.41336922502735	5.67811305595314	5.47807576093023		5.90503053570977	6.17851656732839	6.19482771433677	5.92318976920316		6.12887197382775	6.05770405895318	5.30784800580111		5.69010318232011	5.55306653399383	4.67579471630349	6.1445874415747	5.73228343639044	5.57670385299246	5.08092818388655	5.84776061264537	6.06581987372454	5.46588629347328		6.04579022694716		6.28879005819677	6.20283463197726	5.4345911312137	6.17387242292551		6.07733491022917		5.80344402378352	5.74744854404091
CLU	10.3187763137808		10.9110101322849		10.6894665983807	10.9694050586881	10.6389320055572	10.6647213338288	10.5418510513433	10.8136783778806	10.491046195615		11.0104411568689	10.5568889837912	10.7060625336152	10.5919841368869	11.0176267467964		10.9782091863678	10.3141299797307	9.52480384039071	10.4339654126602		10.7627058426036	10.5156941516176	10.6130492636207		10.5172805285157	10.7885418894126	10.4900384790599	10.5706612260026	10.4792936238685	10.0593304080027	11.0919436295368	11.0320966925599	10.4374369145519	10.9638478648853		10.3541638393233		10.6574163456758	10.418399120283	10.7860191765889	10.5588264005776		10.5031454027865		10.5087604884441	10.2089380062737
CNDP1	4.55572987410061		4.6107558694383		4.88885094705785	5.03983962975147	5.12345649596837	4.67192578712716	4.33416658075456	5.0587918773693	4.81345539984476		5.54604319817162	4.63716543674147	4.67408183038809	4.67557602298938	4.34565410685438		4.97434339584554	3.82609098049715	3.99748299471887	5.28333315005783		4.43430250449553	4.80457369275562				5.07229993229491	3.84657175403777	3.98864503126108	4.89764471421917		4.23380897663495	4.65379591044259	4.95620501411413	4.63963293158307		4.00503841933125		4.74499862347879	4.81139248222182	4.8493697300547	4.30451052205707		4.88369370201687		4.65908349959348	4.28916390290051
CP	11.6132483793106		11.429605393353		11.0316659496857	11.5118239149457	11.2763551945682	10.9556157067573	11.362309842623	10.9134781609084	11.1281677958406		11.3440726191757	11.4139190054527	12.0809506704985	11.2904839767836	11.2040926827706		11.9635442844536	11.4197994815977	11.514553013033	11.585207496949		11.7420447470898	11.8267356578143	11.5926507844061		11.4614891006587	11.5288758606362	10.8508479649959	11.3900978162218	11.4578203550083	11.5392016843745	11.3815402472179	11.3932688940681	11.3107304088725	11.4460514249949		11.7011961528515		11.3129616655776	11.8824200162699	11.599906368035	11.3131986532391		11.2887921465674		11.3790572178905	11.8038776953935
CPB2	7.28856357593268		7.83016753748575		7.25497171201424	8.03833277897667	7.79826053873845	7.68124163803406	7.80818688019657	7.6168819160443	7.52586635537362		7.86213153863532	7.64255046624769	8.02327258192132	7.55419174658505	7.93218029435616		8.10917705615058	7.39601850344204	7.5690606812238	7.59541918642641		7.61536122974415	7.60882674803044	7.70030693253103		7.56598739040655	7.87650463455555	7.91063793013016	7.80948432792805	7.53147674883398	7.45130847976156	7.65506757461441	8.16744724501604	7.5875880553164	7.88379017563794		7.82293794521474		7.6378313227753	7.6238881946639	7.76679263001255	7.61610261822068		7.70732617401676		7.04074118941828	7.74671421897809
CPN1	8.00501365118116		6.48727372285071		6.76052614559707	7.20182605276389	7.25055690014429	6.78494139173183	7.32995217698076	6.27939399646979	6.72397026230467		7.03369577697693	7.07725061706461	7.28722370929136	7.34539615082256	7.28352168289247		6.63226667206163	6.98549921968585	8.00411161049837	6.6128350226913		6.80360145850686	7.28540034404643	7.59501031986065		6.34126129263776	6.98755853135675	7.08902885786934	7.12715701367976	7.10139753986958	7.47874589575047	6.78481396194986	6.70910527790516	6.96289779250048	6.69084523430348		6.96008741986438		6.859965227569	6.7062225227277	7.13423147105397	8.28334190022067		7.27935321446619		6.51528133816642	7.78747154121275
CPN2	8.0401096466031		7.06875090503016		7.32945424702722	7.97843111501542	7.8669038921935	7.52285597514975	7.88973841688117	7.81756380032283	7.38336276296737		7.8546242034031	7.68204655574764	7.76561455963094	7.91751740139495	7.64651342625376		7.30923238286605	7.75289287893464	8.49680192164687	7.72940282998778		7.3308914067048	7.769084869385	8.30122874033373		7.08451681130733	7.45976917607448	7.68211249538162	7.63598347198115	7.55852103072793	8.02343491771559	7.18512542447108	7.65225176686631	7.61339184651295	7.26986700136327		7.70034526611549		7.5157624057978	7.20887203777573	7.81978431303169	8.60445784050483		7.8068469735761		7.40589915264971	8.32788736666962
CRP	10.8355679647568		7.87042271428991		10.3070534723607	9.89505763488066	10.4973730154879	9.16649360184226	9.34457308427087	4.42974730839541	7.4395363407596		7.46235047249187	11.4763875876175	11.6073065361029	10.2431509924958	11.0575976764412		6.09554815466507	10.8108828235257	11.2299128348792	11.0177149146895		10.4051602198478	11.7539798944505	11.3998268371844		9.6628069946327	10.9447096324111	10.5004217690963	11.0904423914442	10.3168944944719	11.6011127398419	10.152954700983	7.80812932837191	10.9566979818943	8.0613577354093		10.7037792508609		6.72043800771243	10.6604002005363	10.9727338634888	11.2576490571574		10.2711134516997		10.4028779484765	12.1093196582385
CST3	5.81580841373665		4.99805359715389		6.36424649720521	7.58612387607895	8.02863361932574	6.25497528188417	7.16446361724302	5.47452200729421	5.33469732375995			5.87318725806383	6.79133983346965	6.02739548657269	6.0724515554263		6.37426360025197	5.90547381125478	7.31005419815506	6.08242859311228		6.55439549967053	6.57482895552747	6.47854244786747		6.97891865132073	6.80082833298201	6.94127284668162	6.75743567882164	5.58127281723015	7.43040117588924	5.63716042623925	7.11893296053983	6.61873882122308	6.14876116078924		7.09002849653501		5.01949488751813	4.94342477443384	5.90505604516775	6.41979066473315		6.63782499157872		8.10381196201107	7.72701474672892
DEFA1;DEFA3					4.75731303362729	4.09964914668892			4.15764819667278								4.23618294927272				4.90923808656944	4.99426163479766			5.77765898619988	5.02098033834212			4.61458988522883	5.10170574354993				4.05950363000792	5.11914423857237									4.22800742401105					6.72262311742271
ECM1	5.82570809267341		7.07992527135707		7.64362955652752	6.95944598485107	6.28526543479834	7.36351106585648	6.95338514731016	7.97574041605855	7.27732530330864		7.27705547265208	6.9830742971866	7.28492523868214	6.7730659931159	6.7647840676122		7.65230915044261	7.01611725220008	7.04487373662012	6.82554178259965		7.32907199472968	7.23885648064843	7.39979787650007		7.69859547602912	6.8234165868545	7.01217293203782	6.94252556978016	7.51138627623629	7.41137741517669	7.35253852087497	7.3088806383954	7.143784156295	7.13971900433056		7.51628196125704		7.05203386271113	7.20745214782172	7.05238147684347	7.26895272894524		7.14313240775018		7.51889407981055	7.01220412131387
EFEMP1					4.68161137602047	4.94831086694529	4.37407172253846	5.06143801584918	4.86739565479926	3.55006238783168	4.29518753376939				4.49126409047242	4.72707730450351	5.1568343257201		4.61182596535979	4.5939499693269	5.12723333341855	4.08434065690841		4.95410267701462	3.91810085240463				4.01365092273054	5.24465316498082	4.83622219397862	4.28983616894408		4.56988289665744	5.25092371077435	5.31967987477537	5.0691710655976		5.85626914703487			4.23345868613654	4.38525707741601	4.80033276637621		4.45588419335007		5.04846862499824	4.68644850161396
F10	7.60646686394889		7.61818079303269		7.65320681217132	7.91110593838659	7.9279721900899	7.77522182185322	7.53065534959929	7.77595036112875	7.40701564637578		7.63016485564032	7.62589190441115	7.90236828211461	7.62448458150575	7.51640162043271		7.87259099666238	7.64344668056041	7.32757067644458	7.58552997982064		7.3813190887904	7.69175906585934	7.39087414935603		7.62709747908937	7.46061226226051	7.90322102464426	7.89790687853915	7.69954442691088	7.87345385163141	7.54141067293975	8.04320533231514	7.46130173712777	7.86859563068017		8.03821077846909		7.20355181535179	7.53247875581682	7.48568942186212	7.86293877496553		7.62924214365578		7.5091758565069	7.82162341602779
F11	7.04294451711639		6.94769568488445		7.02538519461668	7.29798902537368	7.07790467537645	7.06520395721638	7.06093662302843	6.65023742392592	7.17335709987188		7.13701585193423	6.92619796076779	7.22043825320447	6.97919981745205	6.93070316682293		6.9930414752122	7.03093218815826	6.89035353617952	6.85514809282438		6.91047390858438	7.00025671729653	6.77247415108629		6.96784378036891	7.32224053804521	6.70899904799433	7.19392988052249	6.73967715600005	6.91830883582069	7.2076458849019	7.27126454393522	7.23928390265791	7.13438442836298		7.24273616697927		7.12138867212231	7.1024101563322	7.43545002438241	6.90249703002188		6.9062196840072		7.49208214342772	6.90185674488372
F11;KLKB1	7.93031156258164		8.39069399962586		8.1367833049128	6.27791956751657		6.84548185438603	7.28813262641553	4.27811689445356	8.16888399082229		9.04727368548111			8.33257549726624	8.79550732507556		6.37615201593591	8.39737882069476				7.9944372154832	8.46103457628156	8.40277395431293			8.09860625586313	6.95943809165099	8.78708850975886	8.14995396306091	7.6408925480064						7.25667027585978		7.80488930756629	7.96697952269196	8.0864744796396	8.63497761954333		8.69692208339701		7.94271703395841	8.49136229279521
F12	7.13694286021729		7.14465718866135		6.82916967724562	6.7108189273967	7.72146639473082	6.85162458029915	7.27499571120648	7.90299607180696	6.9230530272013		7.91084529525211	6.48927113192541	6.6547351104911	6.78307214401845	5.77851225412793		7.4023280609411	7.00483300635694	7.36190882074438	7.25513750575546		7.02130863048355	6.78004036963823	6.86934125591101		6.61625344782579	7.33820178004738	6.80203119639087	7.16439842487434	7.4416274875269	7.21560924246224	6.66153365845428	7.62610286393716	6.29444156542214	7.36774186985088		6.99654423100422		7.60065240039193	7.12323949762261	6.84750420242512	7.19917409281255		6.87386709878581		7.57407402992712	6.6299094457134
F13A1			5.57704767653724		5.99933809543613	4.71413143987447	5.47891768009655	6.06552403825005		6.47091014119172	5.95300718039533		5.37095571011186	5.84295110014967	4.40961517422757	6.15212539869119			5.5181396009181	5.56462407198119	5.50117718367667	5.87727079045844		5.32409288533009	5.14078402970676			5.62075995705627	4.71779395163382	5.33982023478517	5.55648097357644	4.24064942174524	6.81893452414703	4.9747966801071	5.92844848824091	5.86101355882346	5.01402518912658		5.00658605084178		5.877517344416	6.34070492992617	5.40463193463518	5.70917158727959		5.62943699268617		6.11581338325566	3.91513246676265
F13B	6.80574775352689		6.63119578082055		6.97737785563291	7.42036946299002	6.95806435648638	6.6911137812381	7.36806579588282	6.9489554163406	6.59857715502649		6.62074479779028	7.02057241543487	6.06649186106011	7.42816826236909	6.10218280973694		7.00837743500875	6.92664770385693	6.54185315823336	6.82986450358176		6.40726845896139	6.44128313281338	6.39749048615705		6.99751588438324	6.70400492324306	7.10962930657832	6.66186584559707	6.64234283547656	7.56593323884014	6.39949714166277	7.23715372631168	6.73087460813828	6.79753972223625		6.5270732247906		6.6777250845476	6.78778804184992	6.94959879718892	6.88263953931203		6.92786702273122		7.10825097222349	6.07436543227869
F2	10.1269083936037		10.510741175762		9.90578300174051	10.0096865785551	10.0947375290014	9.56867688692946	10.4609793874241	10.7190404933395	10.3727598185177		10.6774219545857	10.3921239998189	9.94960253178511	9.93936037667962	9.71806424359938		10.6354271548477	10.3422787690549	10.0584634404294	10.6547435139571		10.2235148275512	10.3269295613885	10.2469516073847		10.4373551471246	9.8732777374045	10.1950663076232	10.0440981367082	10.29999991648	9.66610692172921	10.1340043330602	10.0241110170109	9.97580157948236	10.1267619505603		9.95934149427612		9.58143382358118	10.3349060138573	9.86918730438539	10.2365245019498		10.3114207713411		10.3029063402642	10.0038134838521
F5	5.6863382422491		5.57181620324582		5.97724764867826	5.4596655602973	5.47114249261979	5.31520783677148	5.69075965042519	5.24182228011291	5.77011854203083		5.32792946786975	5.38729584632442	5.23213928191405	5.77539882530887	4.88043646651348		5.63512447437089	4.93224356751471	5.20175783750244	5.63126511692006		5.32605213682443	5.26150655818019	6.02453197728731		5.53424072368691	5.49651972368323	5.98816482772394	5.70625205902074	5.65314692733687	5.42605306917026	5.08107553166004	5.29602861191611	5.38297561085882	5.28331127151717		5.24253794207481		5.47431715373087	4.89667064822847	5.29811439591471	5.89805716175724		5.66789728156986		5.69551330632419	5.29200361020342
F9	6.76331790671123		6.52252713588081		6.51825089871094	7.02476038623061	6.71657989687737	5.9723352235864	6.6577580843262	5.94362194419416	6.61615148980023		6.43424023396744	6.93013846344446	6.94902318076376	6.43642076274589	7.06777062166685		6.29109085103963	6.80494420981076	6.12226817509158	6.53753276129897		6.3580441345229	6.62122906709815	7.37864260440871		6.48987874633224	6.669343851873	6.72285848436451	6.82812846480364	6.52644836630272	6.71608935256082	6.82774723860255	6.55545010386662	6.70979004699146	6.007661438244		6.78982393428512		6.17427979978322	6.52494485926135	6.46867794402635	6.46178605555477		6.45338188820581		6.48929512157838	6.90703335246005
FBLN1	7.22863263339598		7.23708149727389		7.87566545060838	7.81480106806695	8.19518409367013	8.15972128440048	7.88654618482587	7.50790811146749	8.13126595480867		7.48810416823591	7.27796362869549	7.13480744584896	8.30904980065912	7.36183008005306		7.90102141473655	7.76221482841995	8.31647523401926	7.98532187173325		8.30919088426995	7.66907877798802	7.55984291621274		7.6036223912695	7.48982040772759	7.713146323462	8.12869010469127	7.74539958188833	7.40331375007268	7.97825918069284	7.91019647114374	9.15445746921547	8.23741676780678		7.96475834916715		8.07009783917316	7.8795806920882	8.25003504648554	8.62307564646864		7.7435653196145		8.03127068146587	7.58575864098079
FCGBP	8.7804073082758		8.35511724320083		8.42445490186848	8.24684455209001	7.36280176772569	8.17654885373607	8.60377806666646	8.0183108533336	8.16898993787322		8.58804469956677	8.27643388848464	8.8820455485509	8.39314930774571	8.71735756767235		8.07591227664199	8.19242233874134	8.2548488739516	8.02909157063876		8.37203740714266	8.38974934892683	7.21103240918888		8.2520046057565	8.40347436961067	8.40509789604433	9.65262296294818	8.57608308552265	8.60075823820406	8.34017571849579	8.9899458484727	8.44526691133004	8.74825712053012		8.41749799499801		8.16534180181963	7.95089547543935	8.49649145805125	8.48952121236259		8.13774507634437		8.62221886351537	8.68977782485537
FCGR3A			5.61995514391524		5.59134919547768	5.83816015993635	6.11904108322859			5.98941545214551	5.00521343079913				6.2901751768157	5.9902829092699	4.16860582005705		5.39926405094817	5.16174916946579	6.14280315310329			5.54111500945888	5.9526474184508			5.40409362120399	5.84848430845805	5.59653722282916	5.8702869878195		6.60973093980293				5.57930792993452		5.79170400540822		5.75420629516916	5.80058861466887				5.34575821680713		5.97508489094693	5.43413673005409
FCN2			5.26221571979773								4.03099479826995				4.39297033123051				5.34557051554399	5.31640505023089										3.69841171362968		5.25570631541643										3.6227487483911				4.62969853550532
FCN3	7.40084404641169		7.57157799948986		7.20727435980102	6.95519617261442	6.77314224905063	6.69057518885099	6.92410975249996	7.55958808689711	7.00365325534621		7.09797513275259	7.10005063293693	7.64706191036735	7.23271922354859	7.29291788399676		6.22711514392779	7.22857003925057	7.57173577139002	7.02672156287557		6.83814681467107	7.72572364645976	7.19087622596654		6.03840200184318	6.40599874275825	6.95662011211785	7.71948969162844	6.80064845502673	7.2676367944253	7.23215993183805	7.196505700889	6.89624366537169	6.49554129583823		5.97289228280972		6.96276780095549	7.23708409237925	7.65781178020408	7.71475240569834		6.66253066986261		7.12681225340162	6.85094490796677
FETUB	6.79427111166641		6.96352857707633		7.07520272408814	7.8310064885845	6.75970726276869		5.65323632044506	7.40289220789299	6.73192420001749		6.95831910493714	6.15827008653512	6.55364324146637	6.50290326453153	6.86048186762654		7.33208368733047	6.64688109971861		6.21967486288976		6.43916828274846				6.96759910225839	5.16900767888842	7.07764616209971		6.92834415203986		7.14895925384273	6.03440993640604		6.69254044756077				6.86914349142859	6.89581372881226	7.65999072582061	5.79040377082867		6.22422094788891		7.68136882914435
FGA	14.8332211981192		14.0495842508043		14.5365355758831	14.505605152372	14.2645257829525	14.5241507762231	13.8552733562926	13.5517412443303	14.2916341807657		14.1457374165682	15.5760146782418	13.8320684823109	15.1355426069808	13.055368997719		13.8715621946628	14.6614444172087	14.9623719021288	14.5545360258422		14.0617672071562	14.7733480554596	15.2006198441309		14.9425740766847	14.1880011128551	15.0088249039472	14.3678697444666	14.4436287590358	16.0657421900017	14.0605522226848	14.5487298932464	14.9592662879538	14.5650769648752		14.4948480391191		14.4605788564867	14.142491002091	14.6183866012378	14.7324194884317		14.5850874974101		14.0056373197964	14.1131349392487
FGB	14.7408110243377		14.0058991964631		14.4123856838795	14.3879189415862	14.0941537499315	14.3567672587784	13.9329336525647	13.4030677285877	14.1079137628712		14.1110437970835	15.3033245626097	13.5968420557503	14.9780313114056	12.9541218635101		13.9377422537222	14.5658867946395	14.8114365927163	14.3318151612817		13.9704514914	14.6230768241862	15.0467944527982		14.5756812421101	13.9181972724682	14.8481314562802	14.0832951825378	14.3882141376302	15.8464182971446	13.8871086084421	14.4971700873926	14.6791326618689	14.4921513153643		14.2691605450413		14.3487463837748	14.0177098846767	14.3257928460145	14.5297654084396		14.4384449805721		13.8338481463833	13.8720600385929
FGG	14.7490511755113		13.9685305087934		14.4228428780157	14.3463046663518	14.0165328773267	14.3707770250189	13.8300204772001	13.336450567289	14.1519855538547		14.1156481219607	15.1920152761435	13.6171089015624	14.9928977653602	12.9114855211063		13.9037531143158	14.5463672702685	14.8649279203742	14.4204573096256		13.9634961593286	14.5972338121628	15.0696194130645		14.6369009203449	13.9640897496766	14.7974860514924	14.1518820128213	14.1530871786274	15.7646331039869	13.9530168408076	14.613079809619	14.7824550523593	14.4839304061066		14.3178648057432		14.3513702566147	13.982874923697	14.4374039101582	14.6133063060194		14.4856711317019		13.8414971266852	13.8880064120894
FGL1
FN1	8.29023133466736		8.04378447137369		8.81968945522501	7.96432617892496	8.17097793479158	9.67459425457167	7.11178773628959	9.56312384027909	9.93800725120292		9.01948724436197	11.3124597432025	8.42828738714504	9.70452830374005	8.8889373620562		9.27964211498215	8.70746335873562	8.77461508002146	8.9022171974121		8.53066952662286	7.37571824183732	9.2774190480945		11.0029907851142	8.77192259656176	9.17179610399561	8.27902722356063	7.75554870294637	10.7308826521038	7.92799678401564	8.68947269500488	8.71118852621307	9.64068429727995		9.58620477834716		9.56211089180652	8.52332847141197	9.24229700494741	8.53292516367582		8.78618751375588		9.27963053469678	7.89448320245025
GC	10.5231468617633		10.732536390843		10.5607628632626	10.4134238333237	10.1713986271879	9.88765415769134	10.6767320276573	10.582587522607	10.238696857867		10.504459647257	10.3777359448994	10.4732998475946	10.3942110487388	10.3134719919225		10.2042814733971	10.1001569718838	10.2054933261711	10.4975008038071		10.4084463119915	10.2973941256877	10.301489326105		10.1806500385811	10.1555468141211	10.5483073111873	10.2935307370294	10.3134394168022	10.1238664518964	10.476047560304	10.0901323527624	9.60177919911421	10.2496316193179		9.98299074815846		9.87628701720234	10.2115322459301	10.1511542621206	10.2599404701126		10.4482955365395		10.3434100140996	10.4625730357452
GP1BA			5.02824152082645			5.64706529205993					4.99944979825054				5.77905708035574		6.21584705177468		5.46420060283525	5.32541881598307	5.78237934195248			5.20958235200396				4.61365981757394	5.01082976110061		5.33240046394434	4.6202169621956					5.23515124744613		5.41662145922825		5.01859167512937	4.61307988204424		5.11104017388597		5.14020540370702		5.43678157928386	5.78624786150846
GPLD1	6.06165020906673		6.0774136162032		5.99065238242857	6.17532275798241	6.58604247848314	6.38465600976078	5.89925074593284	6.70910072820942	6.14295963665465		5.6404724375078	5.37651742133185	5.36190723375706	6.17211051925975	6.28749971422771		6.37974870789656	5.95632115813931	6.18070484484799	6.49537002035906		6.1453931482921	5.1022479069119	5.82129723359436		5.70215860897982	6.380063132546	6.22240494416748	5.46158534037066	6.14656194655807	6.15920999109808	6.44975315330966	6.16969471755062	5.73099747411493	6.11283740173118		6.03460478955199		6.32070325070258	6.4459450940393	6.53531914544421	5.86514160543666		5.69313537121159		6.45251949335338	5.46795580224715
GPX3	7.51583423358988		7.53882046720579		7.10786587533019	6.19135764153224	7.20731115831314	7.10205005369327	6.26968297442249	7.1387596633664	7.27559559030972		7.77087215319587	6.63303677944308	6.90002474271671	7.09278094355053	6.51963718899124		6.76838467928083	6.79239694338276	7.58906214407301	6.87848966145208		6.84394159922401	7.90566547500181	7.44206406046905		6.25313098975061	6.54703631140358	6.45376507110281	6.91232249232737	7.60791223210879	7.27793943409013	7.3989162882772	6.7764591613778	7.12602985764094	7.50420334458792		7.23164482811159		7.40029914233948	7.59519293218881	7.46396766077157	8.07192030558567		6.39480194427775		5.73378797925101	7.41472548247521
GSN	8.50298411596048		9.84035345024265		10.2132793627715	8.52413913854764	9.46252899080175	9.58189074663754	8.78425061933251	10.178670738387	9.98372326719889		10.153693033062	8.42383641904602	8.60385433414483	9.62507953334694	8.78381514222455		9.83697636279732	9.81408498373057	9.69795184794976	9.31773589632055		9.56609173359948	9.16883946332447	8.97168627039905		8.99661250778081	8.63399102269631	8.04088894330245	9.6953255502314	9.34798657764869	8.82833162264653	8.90316446684819	9.37361515522127	9.61812755421379	8.82128978421363		8.72751264295714		9.58286278070825	9.47490360563816	8.72616746077657	9.9037437479938		9.84424631719523		9.84846958607523	8.93901692015787
HABP2	8.12995376027956		7.71780612266847		8.17130314312805	7.84516309945868	7.51652028443541	7.58277644142352	8.01615028301902	8.00567607680836	7.64950009455757		7.75952818092829	7.7317176967082	7.3367291318627	7.93834841357355	7.91499547976782		7.59549487027794	8.04999103920971	7.16734099101255	7.99174177782157		7.66822077379176	7.69445152444481	7.98904850698308		7.25597242283618	7.93527577193131	8.13992386127085	7.88756101432864	8.00351708292042	7.17551073282527	8.10632056014937	7.64545279185785	7.56978386744467	7.58183564656684		7.95474185039987		7.59144332000281	7.80580579837463	7.92134093749499	7.60096188429868		7.74618826156165		7.90328276971165	8.15634283017151
HBA1	9.79187999887965		11.125621576964		11.0100591705604	10.2924356512693	11.4353275646572	10.5895100482693	10.0486092021036	11.1918358859925	11.251983682964		11.3356643472051	9.07795065835531	10.4776357939901	10.3998760088914	9.95052143789428		10.6194867481581	10.5979747958147	11.2219730105221	10.1774182685294		10.2586166297401	10.383579705174	11.4303342861536		10.422760651548	10.3726913987057	10.4442388313919	10.6091259436087	10.3839750772254	10.557070354249	9.33304098789651	10.7993555476372	10.6345221185815	9.41400946996458		10.5653982875397		11.6815909846889	10.5509842145043	8.77403939472014	10.7831627626183		10.7748259671006		11.0410907511899	10.5352928531353
HBB	9.6132381179346		10.7201724744608		10.5691026533892	9.91689947648659	11.0603411107247	9.95827543519421	9.62452273443512	10.8126071236362	10.8584372515721		11.0032781711362	8.56547425771493	10.2138836326371	10.0792147882177	9.9388591693901		10.2653132745849	10.1694589723788	11.1959566608899	9.8859058003082		9.89961803482858	10.09280441606	11.1171445742492		10.111470222995	10.0930968996315	9.93181619458375	10.4811049496998	10.0336432842794	10.3183083899392	9.08365102375682	10.4851966719734	10.2296744345251	9.01007254704039		10.4167544861587		11.3921288160465	10.106488240734	8.49737756462741	10.4161075622339		10.3650458750432		10.6202833480254	10.3261726352686
HBB;HBD	10.3975795735725		11.6725874068715		11.585731459468	11.002251743938	12.0206295096671	11.1702029453704	10.5692216015579	11.9065069034219	11.9269293557888		11.8714784160189	9.51507062597733	11.2458803846125	11.1924222984421	10.8782883214364		11.3686910273655	11.3074446606878	12.1086156812674	10.8764422231057		10.9075625470768	11.1889814144141	12.3361836888641		11.1357341562833	11.1432127088814	11.0074668885967	11.4950435809659	10.9359356982216	11.1138508713735	10.000384839089	11.3810693025416	11.3055609847991	10.0695286940397		11.4563447448895		12.3853102279915	11.2090420255947	9.51888601161144	11.3856365678598		11.5811831906859		11.6964032941935	11.436275553333
HBD			7.1324456316238		7.30384683214453	6.53114201633271	8.17478933481009	6.29293758424468		7.23943453396989	7.50939118995397		7.7496895842398	6.26311498819593	6.96312859777126	7.07380010952496	6.44258444221221		7.24091108188993	6.69315713304705	7.67807040091174	6.59215119848455		6.53166038427731	7.25002923573353	7.60038118923724		7.25446712254469	7.24004351773334	6.29507169825197	7.38393250412492	7.28734693305562	7.84142501615381			7.24536506979939	5.97284454314137		6.93096896900981		8.16269569948734	6.79605247744905		7.63704565148247		7.743767493084		6.99513059333612	7.23540699619457
HGFAC			5.16386044881372		5.17864691726773	5.24529091392711		5.56410633571993		5.50857351737942	5.48097926477425								5.60659316271417	4.57440175722788				5.36212505925154	5.06348964357353				5.0172863891916	4.06843915979481	5.28641487659027	5.21733523447081		5.09240636521739					5.4442242421033		5.44791638558339	4.82760551655964		4.93616476991006		5.16221623815944		5.61707575080551	5.28677552856661
HLA-A;HLA-B;HLA-C;HLA-E;HLA-G;HLA-H							3.67699687340063																									4.52751995061421														4.3976998404164		5.02295596573528
HP	16.1110809773878		15.655823448065		15.1951247870221	14.1551470318533	7.90202581268044	15.0689437357545	15.8834014422412	10.5675354949678	15.1858414051684		16.2157366357109	15.5222410569881	10.9187131040045	15.7254365752047	15.6668837138446		14.6498638948727	15.5792327135193	15.2339492038743	15.3356855495156		15.2231626894585	16.0578925201745	16.0123332177091		15.3552340028501	15.2723699291784	14.6140662337609	15.9352132793389	15.8694857509183	15.8664362140189	15.3362439738152	15.690070742959	15.4006968153475	15.199445981256		14.5748651996154		15.1510507877406	14.9554050997625	15.0558189814603	16.147499644714		15.7585319562013		15.2544541224594	15.9457652270069
HP;HPR	15.3905375333121		14.9818976558118		14.7894692264366	13.5172271842192	7.91688014876431	14.6200111398803	15.2418477934512	10.5822724432755	14.7085908147103		15.7906160289054	14.6140683666809	10.4149252975369	15.1657044660427	15.1962896213243		14.0053132650825	15.0938875273574	14.6856430045973	14.8998494759893		14.6827139037158	15.6745484699088	15.448663387103		14.8302448513406	14.9067532581955	14.0358213079304	15.6659324971297	15.1381047656162	14.9376897078223	14.7933162500589	15.1606141028461	14.85828149168	14.6542525993674		14.2593492010149		14.7474102317042	14.5540480931044	14.6628400065251	15.5921821717752		15.2444934386654		14.6416192042955	15.4653376925055
HPR	12.0607675149167		12.3213836224834		12.5752929222507	11.2956695604732	10.8990511626893	11.0445749822161	11.6836896185475	11.1346648580275	11.6154782672264		13.1357691681218	11.7853765871481	9.38480903039827	11.9226578015145	11.8785443217082		11.8411851314639	11.7925669038709	11.8255299215387	12.7148801076888		12.1228990733689	11.8913508843086	11.4604682864635		10.5368240370739	11.5562870601072	10.6514929179958	11.4003947581832	12.7443738804069	10.796773913589	11.0329617939142	10.6451708128233	12.251933917503	10.5691930776121		10.8686939865921		10.6931794163248	10.8335246518289	10.7114678087688	11.625828533671		12.6885991179587		12.0613057596111	9.59031415483896
HPX	12.4815003442329		13.2492631431317		13.2220278708248	11.8781324298956	10.4728095665182	12.4785016746163	12.2209889056094	13.1721144245055	12.9289236729872		13.0152532139395	11.9119807019868	10.5360689662332	12.8643334060936	12.7053612398125		13.4538721111622	13.1923799807584	13.0722974065562	12.8093010139774		13.0107236834344	12.9142395629686	13.0361679465429		12.3619683565603	12.4621472799045	9.64896203053732	13.2811381075346	12.9985171487313	12.7240479802343	13.2695502390847	12.4560020482428	12.7120146669867	12.3923029458172		11.0460007299472		13.003531460139	13.2062109485851	11.9896239273364	13.2958405272099		13.1906715554177		12.7911615065736	12.3036307862376
HRG	9.68366520301267		10.6011313495876		9.94050497139798	10.4189353715558	9.12427529684803	9.54152766384488	9.78184847778708	9.79546583825168	9.56448207678627		9.42824291823578	9.74301390694786	9.14857873419695	9.80429135165926	9.89266767550165		10.4565324804566	10.0827384414128	8.21435440733863	9.31655529016176		10.3687299447134	8.9512900818982	8.86032747939201		9.76472881725355	10.1473925609028	9.99887756433166	9.58264103261789	9.77848984783358	8.38128392613709	9.98093815007008	9.43754185298883	9.58727686495152	9.97808287539502		9.8737140987347		9.79237321382813	10.1817814693849	9.88408147214718	8.42546214294549		9.23949657796345		8.66534256638561	8.65484274497462
IGF2			4.5894780612646		4.47676845459211	5.20268601059942	4.82802458444795			5.82161876057786	4.8885315039939				4.64172227414335		4.63790189225048		4.59774624790646	4.42044623404979				3.46156031126167	4.8789601140468	4.55317666282277			3.91271481204735	3.94477626131865	3.4616820482685	4.17511615049031	4.80023240268356						4.12478548592764		4.47216807831065	5.03232807793821		4.77185065000644		4.89712190083107		6.67314951775396	4.51452465221691
IGFALS	6.32216013578424		6.67915672994519		6.41175069523539	5.61356353998986	5.03789069265826		5.74029127357186	7.32675374938265	6.38214058983888		6.85738677763789	6.20209087181345	5.32148789129212	5.53396553744343	5.33902290475524		6.33527916061121	5.30910932970506	4.33828512904056	6.24987147806651		4.79252259123892	6.54036713125629	5.81685764513121		5.63488096421329	5.005826148986	4.27593254232342		4.62467872927311	5.36190987934136	6.10083250634946		4.77819538200283	4.82830436172918		2.1461547394106		5.59588670973859	6.27673624905786	4.96446448388767	5.91933476607913		5.55763516907474		7.08924504673315	3.63691535330009
IGFBP2					9.95279579682336	8.56138287195206	9.22005412231116				9.57647338694986				10.0761993521889	9.62041219568166			10.1896470178014	9.83877675020186	10.5502217147551			9.65467032677129	9.26308562534374	9.32944715109616			9.24727639945807	9.07075403595373	9.5667447758311	8.88952798426059							9.93951100435873		9.85395278127595	10.0032973460784				10.1723295605638		9.60180656319998	9.19188619825514
IGFBP6
IGHAs	14.1512187492604		12.4527020305889		13.8846607675718	14.948270999869	13.8742026847752	14.9018503631818	13.9262322883219	11.9838061996895	14.3679449632368		13.6678571192477	12.7010148736988	15.0701450288906	14.9864374570691	13.8820798207576		13.8463076292145	12.5392004909993	13.8545369982089	14.7104315516424		12.9672145449865	13.7919820326782	13.859045981803		14.6348209758045	14.8501302679522	13.3691204451643	14.6729681570865	14.1247649024969	13.9139732241568	13.8814248121818	14.2180326008619	15.1790079543902	14.5822266211062		15.2142333314008		13.0519926771529	14.1540053232468	14.7260635776083	13.3246826903315		13.4925437202517		13.377327989071	14.2800993158654
IGHD	5.57117999801594		5.40797852014419				9.62970478877173	5.87480375970175	6.49087531809847		4.10343745543159		4.67662000254331	6.27287337738238	6.17082446422508	6.58982718116198	8.94806164811036		7.16143413558946	4.58227585505683	5.42957639275511	6.5208591424967			4.79366497291026				5.48430603118955	6.48849856224179		5.45337014222462	5.85506964483528	6.41646259451773		6.06702736358569	5.26552583696431		8.61970840508501		4.22979213695807	5.61887058620993	5.51244833221073						5.79650338846372
IGHGs	17.2405562383287		15.7589052409906		16.2615215012277	17.318021458462	15.8649034250677	16.97875581613	16.3945794572985	16.2326606611093	16.5635018924721		16.9818550581954	16.292499311798	17.5853840877197	16.379819472869	16.3622252537769		16.077945363212	16.2961265396804	16.1465251208708	16.7003046269778		15.9776512270614	16.4909961294505	16.7553470725274		16.6458272811831	17.13692948936	16.0082115944941	17.3844303852835	16.6548548664704	16.4373683352277	16.2462627869348	16.8080655142456	16.8148957727859	17.231784821367		16.9922581197249		16.4862099089186	16.1459131356313	16.7452336108793	16.519896706974		15.9703693908102		16.7572300874498	16.7493854347594
IGHM	11.8762444732352		12.1656358465379		9.7038015401258	11.2637040087361	11.8213941514827	11.0592524365167	11.645827450546	11.6777685011917	11.9889350970639		11.562937052202	13.064223161889	12.4376694319725	11.3710510830553	11.406321233309		10.7453251595966	9.93635290930858	10.6115523035748	11.9736267943772		9.69119412671639	11.7317299665625	11.0444392535443		12.5169870290941	10.8048868027466	13.1320076457369	12.5057029237969	11.086951403599	11.5294252465771	11.5789991706104	12.6467250064106	13.5172803115614	12.3829257457482		12.5246344697425		11.3938043586731	11.7214836320734	12.6270703494758	10.5478498829127		8.77036877524997		13.0769468401504	11.0956292378155
IGHVs	14.178835533533		13.171121862581		13.566161409498	14.3366274110959	13.2272637521872	13.8004112939104	13.3061999188147	13.6535147669365	14.2011798669068		13.8495264652929	13.4288910126937	15.222576801858	13.925119869886	13.8193037925633		13.2977897987425	12.766558520064	12.528927193647	13.9351905875482		12.9018426382617	13.5950887328574	13.8374736543111		14.5442217490375	14.7211650086776	13.7277160534671	14.8415746436869	13.0431829438809	13.4123181785831	12.9103021775245	13.0859138247978	14.4024687116965	13.6941768578424		15.270355143365		13.6625619574474	13.4414358694962	14.5746572180181	13.1579797752933		12.9047499962112		14.1635325862811	14.0722938415086
IGKC	14.0010480145539		12.9998089975346		13.2953346350529	14.2579664066358	13.1672601764859	14.1848252256082	13.1166596630694	13.2753064783498	13.7775484016895		13.9101993810021	13.3594750094644	14.3147447439758	13.5955436497356	13.1438837206057		13.0428574363493	13.4925151242902	13.159969069207	14.0355108956991		13.0896026797148	13.2720813822697	13.9894239555687		14.034597577959	14.2456734510548	13.3882941750677	14.3205976948961	13.7107156203618	12.947904114524	13.5190226657749	13.4324759413653	14.1864681646558	14.0784259084341		14.3652762323776		13.4130124460508	13.5473806683834	13.9608706358356	13.1706749962269		12.8332938024388		13.6389365838804	13.2449793472611
IGKVs	14.7889301465141		13.7295212897392		13.9384809739	14.7315798685506	13.4573442475349	14.3966344961128	13.9248913712245	14.18433734385	14.3174991940666		14.6002549632468	14.4779035052736	15.6136604287512	14.5135694350257	13.9769136408389		13.3748533910934	13.9447368220053	13.2166656455547	14.3002610252005		13.6080915040513	14.176795720801	14.087869927745		14.9513036454877	14.9398130910877	13.9701610463241	14.7557074455831	14.2164342974978	13.2973861959697	14.3315456527358	14.235195282227	14.8547855759606	14.6287569194603		15.5159093343747		13.9169698194935	14.476339681603	14.6625785269597	13.4219391018609		13.3694225041809		14.1205555567931	13.9655459702116
IGLCs	13.6967232699477		12.7703652327843		13.0574395023771	14.0612545932334	13.359954550929	14.1628934298261	13.2767041379525	12.901077943186	13.8695537721995		13.5461295095114	13.5542045482984	14.4516431161199	14.0019101048197	13.2448578901176		13.1581023410498	12.243318988878	13.0862649702829	13.5488274352348		12.5531262133015	13.5062957435548	12.4261369311335		13.709106471563	14.0429678183995	12.8388044205521	14.4991398694642	13.3088515333145	13.9450085386473	13.2333459714322	13.9881290005354	14.4337800576066	14.4651918869302		14.2006180321579		13.0088098585008	13.0962480781673	13.6583108280305	13.0831168748111		12.6392674128121		13.6857659376481	13.4406295227749
IGLLs	13.5352210596993		12.0929198514581		13.251101246713	13.4021988394328	12.8116095217711	13.9981153371584	13.218022224582	13.1368189512483	13.9394833977533		13.4233112536663	13.4905192145865	14.6468152209353	14.0293881574675	13.3050158813784		12.6345471978275	12.3607168292029	13.2242260643925	13.2818630300595		12.3118144381892	13.0892075179558	12.8433152302112		13.1020340426516	13.5946509106998	12.573482961554	14.1584343745646	13.5042819271385	13.8293549677531	12.7420980239247	13.3587691788648	14.0416141844981	14.0554797708423		14.2243292595856		12.4267999301643	13.0474541200913	13.2266128198889	13.0939151166014		11.8107371248369		14.007091599568	13.7802542556211
IGLVs	12.2426952298956		11.1340777823304		11.3425321780389	12.3160725607985	11.1589548254462	11.4081570405375	10.8258208505032	11.0269285227261	11.9882901219534		11.5311837570224	11.4561835987175	13.7634401416311	12.4502136505065	11.6575817204583		11.0988956797254	10.181820107798	12.0789300368034	11.2364545910892		9.83714873541856	11.555611879899	11.1299027780593		12.9294497806766	12.8530669371402	11.1250877706096	12.9279690170852	10.5170149030306	12.8440520949539	10.5326102568343	10.9764757749523	12.3460881326304	12.4738112814424		13.4086696240298		10.9225759778191	11.8059331702496	12.5865522126035	10.2645365724948		11.3484153130565		12.6219372374787	13.0978850669045
ITIH1	9.34303131118422		9.93330982288261		9.33280415482789	9.3405932652009	9.4671745645922	9.38901443823721	9.87113056918856	9.6954061644517	9.89767205013487		9.57779400490317	9.19997025504387	8.94450605391984	9.56356185894053	9.53035278567804		10.2209501680229	9.56476147365794	9.49032437448918	8.57488379699583		9.48342774152823	9.3338027543294	8.76253584997075		9.35342822592872	9.63280163807802	9.67007553658201	9.5649847830884	9.46499978207707	9.1469026264951	9.95693937143143	9.5339711099055	9.25381165946867	9.7612039173015		9.08528151762209		9.82450345823375	9.6969484882116	9.6074656312861	9.01136696081454		9.61786106326195		9.43796435676156	8.8278622305223
ITIH2	9.50689674323347		10.2727404031272		9.67109963397552	9.68983556402085	9.73971710937061	9.53428110536505	10.2256668997495	10.1409661753741	10.2677724892578		9.87214024913644	9.25767139415182	9.20334993042905	9.72697716687919	9.98520798772207		10.750976688252	9.76225219071473	9.48659807960682	8.36337086650897		9.89156542822876	9.50640968257065	8.72327440530377		9.73307238259549	9.96543466814876	10.1198835106256	9.90914629139395	9.78417360555071	9.04545730302137	10.4504510202556	9.68319098307625	9.2330196834503	10.2668778244996		9.2233523849576		10.3337810648223	9.88795612513369	10.0017466268764	8.94232207621883		9.84999483630815		9.62239558843222	8.82670332695635
ITIH3	9.19596224713874		8.90521345359759		8.68914928159607	9.08192376475405	9.04298872920272	9.0243187020769	9.10390304068095	7.40156810798581	8.55473131355047		7.79927004490734	9.00122214754808	9.16176318844899	9.45520640164797	9.14008007275928		8.73397510386562	9.19623473982619	9.07518360092755	8.53776516552653		8.95801837822575	9.58517602918769	8.87051921827708		9.11512152709441	9.20348596447565	9.25276588879825	9.54507718009715	9.19896401178703	9.14705759068631	9.1723806271074	9.2501324801346	9.66364620391519	9.00163848042456		9.44596002583333		8.64396837513053	8.5136756811495	9.29768947386531	9.03462941216005		9.16444252958928		9.09993572596363	9.66348775788257
ITIH4	11.7124871237104		11.2670065172236		11.057403600608	11.6252597145415	11.8974465959165	11.4621866133778	11.7236416656109	11.0072808452779	11.4410011880385		11.1948597372631	12.159538768465	12.143250069969	11.5037289148101	11.6548484346589		11.3959464042025	11.6357794350298	11.7852279094955	11.5018641375916		11.4423629787034	12.0556827145855	12.0625564299173		11.4343018295166	11.7448208889078	11.9788517394312	11.6705766443191	11.8093119200483	11.8905646146634	11.7184988446087	12.1606352438726	11.8796236468184	11.8611414761319		11.8918941289972		11.5746348499074	11.3806865720673	11.7419850003752	11.7590689707949		11.5345239960707		11.320815150915	12.4090136224959
ITPR1						4.93274184435551		4.3606146706889		4.35426593935577					4.05499122683662					4.06280806729436				5.59901523202511					5.20404502561381		4.68417256899491								3.04892095206286					4.77473721484848					4.46642090268516
JCHAIN	9.77856835947896		8.51346145970858		8.94222010957452	9.46686236727093	9.67423672273205	9.59825057745736	9.90659784314215	8.34878910971199	10.0558811878445		8.82279043093384	9.45478515004231	10.1832637885701	9.40071299174295	9.56280307942264		8.71719964943495	7.47323059914299	8.80832982117137	9.48910294351913		7.31147877323472	9.60632218519543	8.05875849234612		10.5273099033912	9.94399630756681	9.48872068569471	10.6625103145596	8.60648370281058	9.1926287656427	9.05977689139151	9.99893030382087	11.1332730932891	10.2997426664465		10.7388697425928		8.88340989701557	9.21316273177029	10.7978022607091	8.13863616417962		7.41323538645142		9.33785203755332	10.0779604784689
KLKB1	9.96465620611328		10.1078030278886		10.0169385581239	10.0619942644409	9.60985260245328	10.004014694431	9.79634318649466	10.4486590020489	9.87101839367328		10.4177304019618	9.68828821990382	9.42429618674064	9.77494168923199	9.75546765374057		10.4552819795567	9.88357382027662	9.52831499632261	9.66414345519541		9.72146169827045	9.39779019907629	9.79192302766936		9.60237737189428	9.56364328420868	9.58847316262298	9.77490604616056	9.8494967065683	9.34568702209243	10.049272537641	10.5664797632946	9.67827360099298	9.63311571727855		9.44220024296977		9.91242385189308	10.3401306416017	9.74530415547969	9.38683058368346		9.62513546882791		9.79106099296446	9.40628631090772
KNG1	11.301964552665		10.9320439444051		10.8217635505441	11.464915682508	11.4167294484033	10.7602250790922	11.3351233260749	11.1990403798855	10.7368591967739		10.9522769391969	10.9154979904271	11.0463002093812	10.883466834349	10.8750175537383		11.3125279565742	11.0750710567865	10.5452393928662	10.9057260974234		10.6345517173285	10.7547904235156	10.5030294312825		10.9647773441174	11.0722141623293	11.4694875978167	10.5968153231338	11.2678510108737	10.5809152766395	11.0234742032815	11.2359413748311	10.87425824069	11.0513369288897		10.7863235252989		10.8742574518314	10.9799013961063	11.0026281816937	10.7787004365543		10.8548126783412		11.0322846771834	10.4970511025779
LBP	9.08962235271669		8.20637927974599		9.6469079752932	8.73230921422672	9.00341450772577	8.68463990678058	8.79994638614354	7.10501092167445	8.08820762875018		7.94965095536346	9.39093647680571	10.4830230171102	8.64215493003491	9.23624190461761		7.39211641003139	9.08648258085695	9.48398555044198	9.62855109972826		9.49988954063345	10.0770514136453	10.8490556831257		9.01329436462639	9.83453492164811	8.2578571953713	9.74306696819987	9.05494181695723	9.99194236145448	8.93864330343391	8.10205436295307	9.34428882555375	8.82346820828165		9.54031296387824		7.61523544014712	8.78022764136552	9.74074020894949	10.2598909234886		8.05818719736799		9.51584564428914	11.1125061448568
LCAT	5.4788460941074		5.73346564370781		5.30611415669102	5.74399902615164	4.12362565404015	5.71478669534036	5.41783395454175	5.93587956006203	5.49753898504323		5.53462708039252	5.10868996358998	4.57307432076465	5.14122030703862	5.62123686552225		5.77890595069411	5.28185109507892	5.29582712740233	5.60301504732385		5.17931899724867	5.46193549309032	4.32964870881489		5.08859063461364	5.26902144093571	4.287277010127	4.75416559550089	5.38293160541072	4.69798468631678	5.46162874786198	5.79338044636564	5.20940575794595	5.05460681207314		4.27789682841149		5.46946587137921	5.0764145174535	5.25446815671894	5.05370122318349		5.41530001625109		5.56099591775918	4.43079430227673
LDHB							9.68437272189473		8.23259046264016						9.26954431132748									8.82773229625877	8.5901238693719						8.83276976092093	9.02629173348807			8.75102571061696				8.18678415081495										8.25821490203997
LGALS3BP	5.73612818099828		4.79596018758268		5.81012761539745	5.25609703327097	6.27398512791979	5.60068916019837	6.85747163697105	5.88797650134667	5.07673836462007		5.58840615004219	5.81461112653641	5.44266084055155	5.76675582502587	6.07972486567049		5.54925460132746	4.46928115117092	6.35702497852201	5.83246409428938		5.72886214392998	6.40607669455787	6.07191054030014		5.91924319016427	5.44268211616784	5.53882263680453	4.33257557379108	6.00740092132395	6.02535708620309	5.04430374418414	6.40060771253827	5.81545509225837	5.73178329184591		5.60353163862812		5.4428318741235	4.4623321787276	6.74636036203886	6.36351489050418		5.14402956517504		6.19616504414995	6.39336765191767
LPA	8.95060578781158		10.9291253282143		9.61562508656385	9.36650207768714	8.12502242627176	10.84590571273	9.91200606386353	10.8995284369861	10.6626316140032		11.0926427970451	7.96303663168731	9.19332741946345	9.66402905553475	10.5649916219755		9.91750283709558	9.50420479408574	9.23542990940998	11.6333350211585		9.7142860711024	9.14830794066915	9.58900270096481		9.7176277954825	10.7590199105798	9.40427711593216	8.99558930159928	9.48422372439739	9.23479396339531	9.21902716729738	11.0698259114907	9.90897395355103	10.1951373171015		9.44739865727483		8.74142461274515	11.1118605477216	9.7236800074029	9.33350661066074		9.8394467995543		9.06973219584205	9.50867808697786
LPA;PLG			6.63500923079706		6.58100999384609	5.97259563238533	5.44527580683809	6.34996263514842	5.87447772147909	6.69921104533551	6.46085987871644		6.92334570371593	6.09191840630806	5.63487199193272	6.25455826211138	5.8608583785361		6.51051812022016	6.30593343154296	6.17251377529284	6.42679164845872		6.29267890238977	6.16426194796951			6.4913240285507	6.40479153147775	5.69087101251869	5.81903485234288		5.47155081174501		5.80687331100683	6.52538689549361	5.78348081910249		6.21836995586162		6.52188314486116	6.30505601715881	6.47448654938191	5.738488415318		6.26445170580838		6.66631145577465	5.81128677186787
LRG1	12.00567654871		10.5941683991035		11.137402331527	11.351089501374	11.6906378264213	10.6057894299808	11.1397399804284	8.8669372532696	10.2749784084369		9.54855980124178	11.3470733790052	12.2184586613948	11.6654753304867	11.2703493068096		10.6070944327166	11.5182495750442	11.0567949070138	11.4172433761644		11.2637119695002	11.98476891159	12.2057700545327		11.0147049181979	11.5006370507798	11.1637711411006	11.4129603992806	10.9003343215561	11.8165844816249	11.2193338563181	10.5434733748029	11.0879954851716	10.6438653768047		10.8445350487658		9.76574144193523	11.2859800260404	10.9412222430095	11.415707483844		11.2016312189812		10.8871586119939	11.5908368076753
LUM	7.73641236087789		7.71152112735817		7.85398151476271	7.62828172580149	7.8968723614025	8.62180472852238	7.94407764614881	8.20092797927202	8.01519678333281		7.14816848275635	7.44956289396877	8.03503145894353	8.08346924958136	8.21932019758081		9.1735176216628	7.77709773974308	8.25514646849038	7.5855728186245		8.27513300865551	7.5358566691803	7.38767609998686		7.84841041926639	7.82719490154415	7.70120903221257	8.15766659636684	7.85242653541879	8.01835562639197	8.11807282645837	7.79077219746212	8.20669601544084	7.91033488792524		8.49836355166726		7.68250311688069	8.05442037520296	7.70043179718502	7.8353617822775		7.71320920427416		7.81917683666152	8.47205399262786
LYZ	5.86369363590205		5.00310998019708		5.69021907842365	6.93245791208444	5.66745960430747	6.24908384064598	6.55554741535763	4.33877593700914			5.28415169499776	6.14751954949622	6.46647944144537	6.34186532137735	5.5930533256265		5.9213159022102	5.59328789144085	6.24982422118816	6.00696449405274		5.22159065725479	5.8267308765731			5.96152144891985	6.13563336704838	6.47080644224638	5.86829527985289		7.17802168255018	4.97820196413853	5.70069670062034	5.59921281771642	5.45249924763022		6.31607731297733		5.01787972155069	4.79610767272968	5.73426083220079	5.75810926730914		5.34261371576917		7.4232939888197	6.83919871916735
MAN1A1			6.75778948086928			6.37269862600176	6.57239426926752			6.56470258838454	6.26428215989051				6.19473877642721				7.85742666242328	6.85820044733788				7.20641806624705	6.36374618397728				6.21795416048859		6.42769890756314	6.93262564354197							6.71705502409383		6.95343546864463					6.84520473559175			6.8654390159613
MASP1	5.36777571267947		5.07198161622287		5.29982550778115	4.80901431265023	4.99244087847089	4.92488514993497	5.33337850152784	5.10335104758902	5.11252701455096		4.81571763554207	4.98154996347851	5.14712536203326	4.86450889198911	4.26065312143074		4.51748328978786	4.40634653786812	4.60788721407074	5.37641860835848		4.45663585741936	4.66800496851455	4.65562873403257		4.82492806405309	4.92675967776165	5.06772547794981	5.40467814488134	5.09917916711569	5.56767460017268	4.65937420401617	4.20851711949809	5.47567242233625	5.12426404368208		5.79529519907001		4.70713668413134	5.51039531249753	5.32252430333621	5.61482171659602		5.08678406698939		4.81636483463679	4.38750219821715
MASP2			4.8688731751033			4.98060588411634	5.33386631760711	5.07927477193379		4.97409644761061			5.13048378856271	5.14472618617519	4.82113524549765		5.0085856100038			5.4081913226153					5.50061638451439			5.2501539972708	5.11062409482048	5.58161953702692	5.59105658480872	5.74202404597612	5.7170052182293	4.93100476001142		5.22586904641737			5.44969470876881					5.22386694846375		5.62197702059187		4.97749723685681	5.17423289855696
MBL2			6.0101822088303		5.45150562114176	5.3792546554671			6.44911259068666	6.5194903090757				6.37037774198305	5.70532274442445		5.02258350282936		6.05031415826353	4.73906219663049	6.57999356861187	6.01644704834113		6.08441670239238	4.86935873698183			6.42348539591116	7.21536194126748	6.07299917480017	5.685695369991	5.42323222573329	5.732969447649	5.58865246524294		6.82359841804954	7.53217056912229		6.62049053313814		4.40777362929006	5.93584520344768	7.26614699048867	7.4309257535409		6.07132291054419		6.15731962176902	6.28181613675005
MST1	4.76887273641492		4.49787395002965		4.51941964942379	4.79618076680568	4.82537351536088	5.10595307062304	5.36699112811236	4.0976334769487	4.81814210663982			5.01309445916567	4.95697159962345		4.42165076713253		4.76544596878772	4.42604637565067	4.5441953530144			4.6637055973702	4.90390992408995			4.58252288311786	4.81182477010811	4.71373232877885	3.92344310019186		4.67679585936087	4.7550471401815	5.17258038175135	4.64950136470757	5.08443030507764		4.72877585989932		4.77352770303167	4.43523119720243	3.96905791798761	4.95355743326333		4.72038468968461		3.8471453988336	5.08000506570574
ORM1	12.199649477985		13.0097650563363		13.3057819851051	12.803880571414	13.2778914140578	13.1322105808724	11.9978053898342	13.5265109993045	12.5972443635603		12.4029443163636	12.5608382015864	13.8248316136172	13.43420904131	12.8061516721033		12.2536860804839	13.3133802119504	13.7408779891263	13.0602555079461		13.263107610699	13.5225400168613	13.9629527571919		12.7262617548848	12.989488353698	12.3980216523194	13.5866207153086	12.6103464496372	12.6436785390495	12.7582357482138	11.851197108524	13.2091508839899	11.5767944013301		12.5892124646059		12.4004243087794	13.0141687721373	12.7959527546042	13.1676488194939		13.4833602740351		13.9068804782397	13.5008390632397
ORM1;ORM2	14.9058081862461		15.1405723728379		15.2047961097799	15.2389905192582	15.1448662316218	14.8750390634043	14.4384715001094	15.3200354958771	14.484038850147		14.6640867102435	14.8828079238552	15.8785737479566	15.266731210733	14.6912736482728		14.6691363657896	15.1918178726542	15.3974056241053	15.0782394216002		15.2269313988543	15.8173834173916	15.3688313380568		14.7250118853832	14.7619795909939	14.7100661941658	15.3557015154628	15.0379605661723	15.0088240383501	14.92878581022	14.3856280372503	14.8596784826756	13.962134848447		14.4624295173708		14.0674427779777	14.8484355499961	14.4721679591657	15.3302289772825		15.1995597070602		15.7619722727298	15.6740961487886
ORM2	10.4036341470023		11.4432730682311		11.4862172232978	10.8949845619222	11.0097168875041	10.4585718791404	10.092848257776	11.3747916640947	10.890007387083		11.0965944514906	10.7950407550188	11.0909570196199	11.172549857087	10.6258111028011		10.9399194017266	11.2694228445373	11.169924339677	11.5943403076362		11.2104665236609	11.639418269876	11.5100475283579		11.2447421914956	10.6962864340154	10.4531885458941	11.2882531974018	10.9323190134709	11.0291190777617	11.197379092423	10.222221686264	10.8221697884973	9.83642450746346		10.330026105661		10.2143152783059	10.5934841337961	10.3499752516672	11.1828819557921		11.3414809184013		11.8733767175887	11.727879139569
PCYOX1
PF4	4.95965514484687		6.58239852334322		6.37085086124225	2.54560173094678	4.00717437727761			5.41212398440848	6.7132035721408		7.83084991951185		4.66990830725454	7.00346113427775			6.38634388938856	5.3098809900864					5.51715486965597			7.14474053686589	5.09041066766953		4.64838501436831	7.44070141188008	4.85509172538472		4.85300509209053	7.29441968613151	6.1935426962815		4.26088230679383		7.12002327147222	5.89436750630909	4.43403392634115	3.77628069713718		4.03562611902775		4.23548698357532	3.10360500980354
PGLYRP2	7.5394654732544		8.76184309218163		8.49764561137712	7.24792869412497	7.59918134505494	8.20146042214113	7.8362777792204	8.82365212685394	8.74797097449286		7.91910333976073	7.57376155604178	7.11853454905953	8.06834452177666	7.7041810418156		9.00394091131519	8.02999851237443	8.16931486767219	8.01785427415818		8.38417262334124	7.22726956810942	7.04932261818351		7.30389704486924	7.57296106410659	6.88004591555572	7.42973658876695	8.35472185351944	7.18741711378691	7.93562977626094	7.618391457322	7.47237211422511	7.84847617004249		7.18164685405287		8.56096089776778	8.35552538526998	7.02941648337964	7.10839830303961		8.35031899923655		7.7437117749737	7.10522631530711
PI16																			4.02886728009363
PIGR	7.28066264948319				5.50077109855152	8.22075470502594	7.0752857360476	5.22053516167915	6.7149817635973	5.40591830152464	5.37400764020671		5.42387416868555	7.00326704826804	7.65668197341756		6.4512293844973		6.39184498258224	5.40858429582944	6.29035285060288	6.09507711808521		6.39597072550893	6.24899318498841	5.58037885606567		6.15912716357821	6.31895093168431	8.26624435321722	6.39661078593578	5.79752504740759	7.36468613370919	6.682904956097	6.69024380792366	6.17970525744169	7.69990901871267		7.31869321991347		5.90692541938384	6.33654620438143	7.73844367889015	6.21093950577446		5.11840065476733		6.5519136391144	6.51632970624147
PLG	10.6148928644899		10.7958003916457		10.6727478557801	10.6929123238	10.3976165530249	10.3233673313763	10.5547230097576	10.6840171979615	10.4910545247692		10.8586614502521	10.4377640615027	10.2917055121688	10.6076233544658	9.94303194575764		10.6741414573439	10.4281058820065	9.51766081815552	10.3788382743803		10.4589245082534	10.0510774882742	10.0138830004922		10.4703474585337	10.7197111685895	10.3240963791442	10.0370409288118	10.6449302006919	10.0178048257022	10.6307936538402	10.7397114654743	10.3401506499941	10.6546240619957		10.2473938601179		10.8219555232381	10.4632840256019	10.6594878513961	9.69755016258078		10.5066816024568		10.6932932082805	10.2162090183582
PLTP
POLQ			8.16718897292475		7.95613133914654	6.75753821140723		6.62728050584427	8.43282081772126	3.87612759929808	7.9447626578255		9.16625665606088			8.06137110682068	8.35039388352611		6.85947523540292	8.25696694839697				7.86023428724748	8.832355898504	8.68076240392524			7.90010125700946	7.19393268049602	8.59130151140391	8.74733370558584	8.36792250255237						7.33924844801013		7.69634577529357	7.20951815770756	7.65230342548965	8.71597617637025		8.49743944849975		7.83990650338175	8.64408573607609
PON1	7.65230485144639		8.67038879722132		8.80486035801455	8.3055660443436	8.40347108134544	8.26861100950559	6.92074951665658	9.46961521936845	7.59012707357343		8.81388338607018	7.74819525802455	7.4619828987647	7.98107402704065	8.4265337143654		8.59285947133007	8.07127646533526	8.58664523255625	8.73360987820284		7.82755417165885	8.09989278128352	8.2202964535839		8.18429073309776	7.20894469745015	7.0492530608868	7.14326584832693	7.17703719026713	8.27258035139913	7.82587402540775	8.03761412475287	7.85868905083012	8.38529372744478		7.64517641667297		8.68846467350876	8.36306644888503	8.96711592876411	8.47825119559736		9.01078326265608		8.45679170386236	7.56606700367373
PON3										8.08099848379125			7.29986246582759				6.75275245524066																6.46484497199052										7.64233084906424
PPBP	5.66597913073636		7.72219275929898		7.52842567761061	4.72275486022613	4.84617353213229	4.70998872597277		6.50136475493136	7.74716783308135		8.85318541543623	5.06166186161873	5.0626823457025	8.27142277723936	4.58455588793707		7.7153084171023	6.59191466666208	6.009341905011	5.89593406073268		4.56613558652207	6.6799093388001	5.0397650376117		7.67594614431416	6.31911871055276	3.02226286069993	4.01955952723993	8.34707011989219	6.36673290867915	5.69410057991293	5.89712862746194	8.14834598781176	7.09328009344817		5.57884777747785		7.95155569495564	7.43631052053076	5.40364685805324			4.72076696743869		5.88827173468836	5.52391344369675
PRAP1																																																	3.82021981691752
PRDX2																									4.67669356044731				4.47239435220954			4.27152704960833
PRG2
PRG4	5.97271579352011		5.69353357364373		5.1680347024048	5.89953684733391	5.49002813823044	5.39202227878378	5.31980232473858	5.82251996509293	5.37855000203807		5.8329304243834	5.92093029450971	5.55345013742338	5.50156459355265	6.53647372725936		4.68679830563366	5.46637732063273	5.79718990060123	5.80309122204498		5.34669402390157	6.05126915935907	5.59451032062971		4.78477026403112	5.26552094065507	5.13430318095205	4.7835697718294	5.70266678730442	5.05939988575739	5.31003561505276	5.03951134755927	5.09956214479904	6.12290592641031		4.78472741049114		5.56427628047924	5.3290604315291	5.77134438223976	5.57403493247079		4.82729976494602		4.42345817886128	5.63065321710165
PROC			4.99927645608567		4.67259768656846	5.04072216336953	4.22192225257014				4.54475540025925				4.5568921930421				6.03444850250981	4.15334250367743				4.43398309059552	4.15088323972038					4.4091877905262																4.54994396711552			3.76230067639705
PROS1	7.95155547278357		7.77742180179781		7.56703694011352	7.84846836895213	7.53675768318302	6.98709351259305	8.00848158921272	7.78500175405521	7.657709610113		7.80789121689276	7.58772230605939	7.6411959517718	7.44595525531268	7.79738829167961		7.79040059831374	7.69336710004042	7.72909190662751	7.43139717099503		7.44987359174162	7.71074115297694	7.79059816995283		7.50117234595345	7.39394835913226	7.67522189262273	7.71594611687148	7.51368730383912	7.5989603220251	7.75708887893521	7.90876222314926	7.64986414800497	7.37006597864446		7.63380520211442		7.1056868190629	7.683458479988	7.58355631206864	7.91228723173976		7.69273681546418		7.83099865914724	7.75714906004277
PROZ			4.9220458703004			5.73881129799145	4.37675595497635			4.95953717920297	4.74826452346341						5.1079857092308		5.02381881833736									4.36419706648828		3.86781751709569	4.2588125211757								3.79783347459871				4.2945104871381	4.63714953448257		4.97837752932236		3.7498482860209
PZP	10.7117523204298		11.4749118550643		10.4005759315438	10.3911019430315	9.92835816502364			10.5255156490036	10.4981743755874			10.245018954686	10.2977978834152	10.6161586895179			10.5733164457659	10.3229133026616	11.4258086420816	10.7759007336275		10.3926410750546	9.88022020528848	10.60576619972			10.6986688722015	9.80324197302592	11.310576651507	10.4143171602294	10.6110428997898	12.0379223747682	10.1544971902833	10.4876194291365	10.2644714154202		10.655909359302			10.8639521638232		10.7011362368132		10.7341650479418		10.7647230361889	10.7171063532269
QSOX1						4.62594216188325	3.5627373269127			4.00909155619869	4.62183301023712									4.78891140353279	5.50395170707978				4.45977261061221				4.16815842516047		4.49850190698828										5.16572805892069	4.447613662977				4.65375245256606		4.20037774454522
RARRES2																									4.04898721215713																					3.97090116985347			4.63304369686129
RBP4	7.57809725297262		8.22387157748746		8.23967794689314	10.4597902637292	10.368121716551	8.67606625835833	9.60008032432184	8.83400171397611	7.71765038289241		8.62149647675172	7.93275383200712	9.05540590628636	8.10999550264175	8.33181422117928		9.04412862942966	7.71648920984636	8.18616494139143	8.36788840899623		8.43428495580832	7.71166327879408	8.17616052851229		8.79467811743527	9.82839446236392	9.36899957169261	7.94331750562595	7.1433583470841	7.60793902728361	8.41708572040745	9.6567173317756	7.39861300783438	7.80450345264329		8.93458504674608		8.31057614232621	7.48255487239783	8.39911231198019	7.17175921723917		8.57425829047496		10.1753500189728	8.88554659590241
RNASE1																					5.18715013125408
S100A8	5.64183419824658				5.15149148272591	5.79511707702076	8.6647205341663		5.26391731079964				4.90819808341323	6.41524342683188	8.80789503413392		6.18667199634002			5.03455447971073	7.06752564278302	7.01088033686115			8.15532048442499	7.08796242541492		5.1976698522423	5.87114480040931	5.78789970989631	4.34153436327358	5.37442924617455	8.51498632392169	5.57923690522995	7.90930846090865				4.99680649911114		4.5266042329749	5.66931899143009	5.30871628908482	7.23192457730022		4.68961178595761		6.10328885147469	8.56178426976031
S100A9	10.9035930807835		9.85507980292354		10.1860558646093	11.0035914336317	11.25526070861	10.0881185514452			10.9951362891939		11.0433055778353	10.4075464158804	12.3657764978631				9.60469515342322	9.71654282358366	10.9220810821194	11.4576696304193		9.47038124027873	11.2651010451731	11.7928376668424			10.7484270411637	9.68044163749091		10.538628682083	11.0898018778217	9.63810202545891					9.73125783020298			9.08709713620597	11.1816482161249	11.1102156291194		10.6566966392399		11.0088719597423	12.0260796711362
SAA1	13.8786344184916		8.65071302138909		12.6594240564168	12.2121535485239	11.6605788153503	9.61920450072241	11.0433102108148		8.37303667994869		7.31825182138724	11.7050831138019	12.0663017245309	12.2957541207391	12.0443526691629		8.19417432820495	12.0944962325475	10.2466616150828	11.7646134990375		11.5482885890721	13.4948438291719	13.8083606337909		12.0170010671653	12.5957879454477	12.4133094443673	11.4722173058946	12.7253068093067	11.3908367556521	12.0670288843613	8.89658462331349	12.7866582508043	9.8848871433922		10.4256020392888		8.79520275442212	11.1882609162325	12.4233616757147	14.6330697336213		13.0798624528679		12.0551886230935	12.0617667403097
SAA1;SAA2	13.0880925092172		6.99888838590786		11.6823929246623	11.0392422015052	10.6987595842181	8.14020381323808	9.83809477705999		6.87619636091468		5.72357825224852	10.3858018086692	11.3600784879246	11.4189818344099	10.675218116593		6.43184613819256	10.9553473199831	9.23586332534394	10.6638724723506		10.2403551469362	12.710506068641	12.2156977834225		10.5467895729468	11.5552230108791	12.0231232031215	10.5944764973084	11.6186459333407	10.4601797786489	10.9222952889322	7.64325236318882	11.863841364581	8.69699538514733		9.14131262215084		7.09954673584113	9.94958449834073	11.5732762963518	13.4919164095032		11.8976229546572		11.1556360579091	11.1719085768609
SAA2					11.5754705468309		10.9227531856284				5.32842603468781				11.4567850777078	10.3987559296639				10.5850836965485	10.3058151850618				12.4562470324513				11.4068564327041	11.4233258991708	10.4587067872397	11.6747601626062				11.0992388064058	8.91192838544041		8.43782990128115		5.71849219904143	9.48464508658013				10.7253492712755		10.5279600776986	11.6642422144904
SAA4	8.83935385394668		10.0436512023388		9.54812128231141	9.73435752246793	8.71133747566447	9.88910898978748	10.2206160230582	8.77140335119272	9.52781815549512		9.63334116026245	8.93609163503728	7.62774960808714	9.7579095613046	9.22935150419901		9.40077216801043	8.878135044454	10.0295702132159	10.0662913676954		9.88497035824731	9.04528521744725	8.46178101212314		9.14727962552213	9.64703689153898	9.50735178864186	8.1940577349322	8.7200152931827	7.34966237152171	9.58308694616124	8.61428466584238	9.03900251466764	9.52782998834569		9.00510565942057		8.93549254838858	10.0734096789545	8.31592079850549	9.61182509108938		10.0021529789786		9.47583173896829	8.66787927032805
SCP2			8.26015739310801			9.92324373640172	8.64232345473094	8.59824342475423		7.19160069448066	8.53522519060925				8.34887521089951		6.8500549563719		8.91495843868323	8.95488802525387				8.5996082334288	9.6014621140047				8.28969976985904	9.88059985187922	8.52917612882896	9.06406173095831	10.5718472211553						8.81767648160205		8.39167247849019			9.48642674309662		8.31193461714085			8.68310540936277
SELENOP			5.32810561525525		4.59726157864122	4.55866842067902	4.2782292597391	5.73570465851782		5.54937815985608	4.43906282084449		5.42879733115646		5.10489703398375				5.46397644870596	3.70162341930732				4.20343762493258	4.07963416184233					3.5607075370692	4.37393264607133	4.64793473914587	4.01698271167899						4.28969751980757		4.63376141326601			4.04841658069795		3.41942814417423			4.38698772749638
SELL	5.99280353078762		6.33538066284001		5.9845016095312	5.69799438941743	5.17521885908772	5.47110917963415		6.6175200096109	6.09529161033181		5.99604137302181		5.74818865538649	5.7572999598773	6.3548792513421		6.98716337785415	5.61673182615615	6.84675128732712	5.92032761967404		5.9468142599749	6.22404077577494	5.36680607749763			5.94807842514796	5.15908420056248	6.14531702011704	5.62381586433167	5.7515798800197						5.88107683106193		5.7342368778394	6.23977831241065	5.54848379968314	6.53021075214882		5.84572741841688		5.55030588943761	6.28818296215517
SERPINA1	15.5506324108672		14.6340777466337		14.8812239741311	14.6642865527715	15.1134771484773	14.850259923241	15.1252374108441	14.1336950841018	14.7212412960105		14.1758724524077	15.2133272370961	15.703494423257	14.9385703383823	15.0812955079983		14.2838206098325	15.2230527060222	14.9728473448084	14.6126225787591		15.1905429796267	15.6295452020717	15.7924955091572		14.7243066868202	15.1036901900312	15.2497974518414	15.4138826191251	14.9653342480571	15.7910469456872	15.0402035337377	14.9367918978661	14.4568657553845	14.7458094374832		15.3083973647541		14.5095843390059	14.8664508425868	14.5505164414762	14.9977277081997		14.8293675268414		14.4513798152561	15.9364634196439
SERPINA10	5.68285700302415		5.26199457357722		5.51902258527199	5.91013158594896	5.43142336783599	5.32647365238703	4.77674654836938	4.5032658039127	5.53535957161848		5.02765586131603	5.32924720345049	5.68345711223095	5.00690219036975	5.67013590768119		4.77694123287598	5.22534826560428	4.38665200497482	5.73116756809592		5.08158030850208	5.75030239848417	6.41892023917686		5.50653530849408	5.25994628577534	5.25818776608347	5.7449707924602	5.54404348421539	6.07902702240104	5.65814778904329	5.09579372158969	5.49769182958191	5.37293857576322		4.85805652319527		4.65756750865549	5.23882874487069	5.36021780463241	6.32747804682924		5.2106134052154		5.06956273935036	5.90600658820341
SERPINA3	13.1778924518721		12.3682803553891		12.857203633611	13.104367470967	13.456713813032	12.6873692196378	13.0481203350729	11.7274936818643	12.2394758118799		12.6362670257616	12.8978220467353	13.6309340567492	12.8739158976234	13.0077516470345		12.3256571418136	13.1429377461157	13.5886782800427	12.9961344635366		12.9985613320467	13.6350293342145	14.1539402200835		12.5705836102501	13.0848683225621	12.7536240059848	13.3151333985976	13.0325530199593	13.6991741102808	13.1246003791845	13.2046586527822	12.9476725519324	12.4237386992719		12.8121232254738		12.1941541937427	12.740555279577	12.5589675125551	14.0933880942984		13.3800361467578		12.6961397884115	13.6248456219176
SERPINA4	6.0325255203785		7.22510981895764		6.49298676817039	6.99759724667497	7.34182646060009	6.61114548132171	5.63300092456403	7.70617972938036	7.04461065360145		7.42853286186153	6.1095467823372	6.94704311858019	6.31147001593705	6.6138672891258		7.31025542876731	6.28399255194216	5.98527235302038	6.70965209480626		6.48779538075325	5.72369826466471	5.84127768358764		7.19193085874125	6.74732660944432	7.03344338648179	6.47661456553451	5.73408298844949	5.37039163822715	7.27952878702825	7.40100367478864	5.79548776940534	6.56829679853455		6.47561171010227		7.12369751872618	6.64209651102763	7.02949037055253	6.4820797944269		6.62214900877823		6.36388171550517	6.7248661414508
SERPINA5
SERPINA6	7.67143659560019		8.55284327347096		8.3204017880487	8.19650085761975	8.37721980870464	8.5236064823153	7.56771211783441	8.89623441670492	8.17392672534704		8.15107048265031	8.29962815123863	8.82674249517423	8.15310400693951	8.03754527015549		7.77833850586555	8.12354260283867	8.55376478787431	8.65075290868699		8.41827895187263	8.22494859695562	8.55407541277881		8.43273195502982	8.15602205184607	9.03109069313836	8.33677799281547	8.01986222626678	8.46410678831846	8.20333463801439	8.05871074693106	8.41146060382276	7.98253419139754		8.4953072246436		8.3851008154966	8.43221375381431	8.69949359514429	8.30890088628293		8.05706152398945		8.37305698681713	8.38966924020145
SERPINA7	7.0977391607561		7.70463263263881		7.51543951264254	7.044994119203	7.38960662695279	7.07484847741406	7.33633238462028	7.32890625495876	7.38769561295775		7.42251131788318	7.14958181495636	7.82953833430028	7.09818964329625	7.17296742090454		7.26799797540922	7.07245550553752	7.66893463184085	7.46963029179547		7.36857465437915	7.13588455395824	7.37957546469149		6.57567814778494	7.37514194757751	8.06538797419209	7.63287238994053	7.16220491639304	7.3963292872893	7.35105956926197	7.20069925471369	6.60396496899886	7.29006658259755		7.77725383769855		7.11646481158619	7.36747405967942	7.63445081386102	7.27688261845178		7.33430100127861		7.38850859003801	7.31140642881114
SERPINC1	10.3839858509415		10.9017128830088		10.4931924074785	10.7132624187993	10.826899661699	10.442776554907	10.5854253500218	10.7705172073079	10.4741857088821		10.7320933503091	9.79963578233465	10.4266054105724	10.5089514632845	10.629881432292		10.8851235153605	10.5274012153219	10.2385106834654	10.622433893487		10.6766823970541	10.3326218895343	10.5999454858496		10.3407549358184	10.3912388929181	10.4243814196462	10.2490116723725	10.7434094064758	9.91644233605581	10.7090117627373	10.4350053185686	10.4365774966493	10.0982676750678		9.69622547872808		10.561311814392	10.4050929542694	10.1666548049344	10.4957957904228		10.801115121736		10.7343558167377	9.53991899037376
SERPIND1	8.83555319617906		9.64506503186692		8.8448281782775	8.71470170661177	7.83510056339434	8.99438640683167	8.99036223890062	8.80662886944392	9.14196366567313		9.86449512922881	9.08514796444762	7.99646035910875	9.09486508350824	9.16796615810427		9.06662461135128	8.80501884508628	8.77653683980329	9.14975276106204		8.81085163030103	9.07159370064255	8.66221344346138		9.26976113052928	9.13026407019545	9.07623694260087	9.09086330157306	8.71638543161653	8.5404274597314	9.25367259689198	9.12282097901177	8.37937650427789	9.11654142158661		8.42039511382169		9.34306507692749	9.17770407803196	9.44483429410894	8.56691009864319		8.81583198557428		8.75699378114902	8.6228599555138
SERPINF1	7.80316714899358		7.41126290948692		8.20975862161145	8.19879982512691	8.55328149762446	7.7341304664715	8.62155111344459	7.55708138194387	7.26490822333199		7.31925058680553	8.10752473161588	8.17697647947563	7.68547902012872	7.91999031504658		7.4012172642661	7.96469622145313	7.9178366382477	7.91107763602256		8.02945844414072	7.69832733006018	8.19118426292506		7.96349176676484	8.20254173074634	8.48764171941937	7.96077339850905	7.38952916459864	7.99000717786765	7.60111113248186	8.13588125893071	7.84755710103844	7.71579095110871		7.97830274689755		7.10606362891025	7.11582111483398	8.07846433022412	7.83880969242074		7.97928981163279		8.65368653134542	8.24352229788954
SERPINF2	9.28655203715348		9.65035142792471		9.4767219622004	9.41420610601452	9.64756639313178	9.30480648536449	9.56409005015303	9.66517366203527	9.25661620797146		9.36168920287663	9.29650102476471	9.92693389353805	9.34425273313592	8.47138731412458		9.34340129729982	9.50691010346478	9.56919913972641	9.5694081491394		9.35169167059476	9.78856740856818	9.33682587757866		9.35874357564936	9.54717594031469	9.23881467242569	9.29826978949324	9.33067329597173	9.35253211301707	9.43402851504017	9.31307595638067	9.35830111130684	9.15643210750516		9.53171598803558		9.31526435046618	9.42876258320863	9.28792120401484	9.61036080191578		9.48080485501115		9.31870959181144	9.69452788207469
SERPING1	10.7581511706142		11.7253068071076		11.6625091742333	11.3213965401629	12.2907930293565	11.5828528064943	11.4333716020563	11.4343990418571	11.5087152984235		11.4792741699245	11.3442577335489	12.0530646203658	11.7630217827141	11.9515046930278		11.298038231105	11.7563453880553	12.4441626681417	11.5090908792241		11.9610178717416	12.0705384331702	12.0392089871054		11.5856242172906	11.5248700792374	11.5226592389964	11.4256345791726	11.4820711558098	11.4285931423556	11.7171260630003	11.742760295119	11.8727109724824	11.4238808703687		11.7218315341187		11.5373862485155	11.0906030856013	11.4600498990726	11.9926974369633		11.9783927332231		11.9842622740782	12.186446871467
SHBG	5.29141146945602		5.59915288339063		6.15068666367554	5.48310194853476	6.81266604945894	6.72281414501063	6.0360549837701	5.3157380484173	6.77293833609956		4.83805687344217	5.60031471437436	5.14335369848223	5.76074101910309	5.36722250703393		7.12334666036448	5.7784046241492	5.70142740980777	4.98549946967215		6.2249842281857	4.44074455850175	5.50542374473514		5.3080076341194	6.30461730792149	5.74213498247344	6.07781103540317	5.61247150061604	4.80142857655053	6.04661166774319	5.70474354136957	6.12737757755309	6.29412127909221		5.87920224137147		6.47087352718505	6.10969345167383	5.18490897242802	5.32777877928711		5.86418878855618		6.01216477427863	6.35250299399943
TF	12.7501514078531		13.5202674653898		13.4149566036839	13.0374112117263	13.6519893594322	13.499456640147	13.1616879372522	13.8130368678093	13.2545713677012		13.4346486597139	12.4525721016457	12.9610062701099	12.8527746366105	12.942375350408		14.5819346721311	13.3185341999224	12.9768034407261	13.3524680411613		13.8687691420739	12.8422059393399	12.7487856871237		13.1220316378119	13.3151868420125	13.0148711894161	13.020476101116	13.3603772539581	12.5454273257121	13.4213155884906	13.6085011846652	12.758853579369	12.4815534892439		13.2362816091968		13.4673709949945	14.0953796850899	12.8453601442925	13.0079797360837		13.4302587230085		13.022852191921	13.1391087617205
TFRC					4.0438005504499		5.10400795213865			4.83818133870453	5.03507076997811				4.47582412581554		5.32562479862028		5.93767547052104	4.61578252532987	4.96537279006028			5.50250457728977	5.2580953671814			5.24689374081477	4.65726746109995	4.23699258052575	5.00519216378929	4.08790111702032							5.82580527986249		4.95531396544392	4.69312497717178				4.90640641330626		5.72665740072392	4.65034123371098
TGFBI	5.58753056093378		5.33603759743448		5.37817732858996	6.10829780495007	6.16111245611797	5.12408953505633	5.2455104143035	5.68597325503124	5.69376115002141		5.81443280637217	4.81325284037136	6.46970575624474	4.74319592093788	5.85740488050293		5.57294695233794	5.06996459307876	6.33046924593537	5.89349013317509		5.86404864046989	5.68589337270912			5.4011065077262	5.45606456135139	5.6462216019947	5.82579839634069	5.24613587665666	5.52979770646552			5.81862197859438	5.82855720020688		6.29471212131627		5.2601096688045	4.59085367325416	5.4863290614593	5.52919899333608		5.06825601471888		5.22076169816032	6.09370532241222
THBS1					7.52321552729019										5.09083202572619	7.06713053338272			7.33639833804602	6.7687864399901					5.29977156445794							7.10893226152732				7.37564259155262					7.45861374231283	7.61542500573891						6.27449002299463	3.59782844258342
TMSB4X																					8.20511729665651																		9.48685664875926
TTN			7.11875112802466		7.36125561120402	6.86152312757237	6.96331450316706	7.17268414008191		6.76860179387002	7.31218726708074		7.67536433924392		6.89989623865614				7.20030709375921	7.51047117997203				7.39758677530698	7.69256850437347	7.08689755122223			7.03235305572234	7.64866781257153	7.25202229248342	7.0644928347835							6.9649817576948		7.54340751986464	7.32981493185307		7.35388010325158		7.09146665802345		7.70233748851664	7.80798889020119
TTR	5.98950988200593		7.88431588685575		7.502414041923	8.42115804187665	7.20880858222193	6.29725506035312	5.77653235710933	7.28507866175703	7.48201332309291		7.61713814668625	6.08159473614431	6.63578356536515	6.53720554678997	7.43804996051936		7.86939859255825	6.77223667207311	6.80880257060289	6.13507082200825		6.71659967183518	5.68956605505323	6.51741987990351		6.42790435631702	7.80051725528001	7.1399761168017	6.77057728629276	5.88983746275883	5.86263928831844	7.58964154267821	6.24338935551283	6.06754663681512	6.2194339745889		6.24120518985336		7.911828407399	7.05484509743247	6.76621231979113	6.02312390605197		7.0518005574104		7.90625338474986	6.20481091375757
VCAM1																									4.03759307553278																								4.22709697897827
VTN	11.9581270060402		11.3405440489011		10.9950252737996	10.9891818007313	11.0205353353456	10.893547758457	11.6152177609954	11.5822960701728	11.175218085759		10.9718968210862	11.4715699331548	11.1095718247113	11.3606400954699	11.1086507484836		11.2913167927886	11.5856277532342	8.84047983016594	10.6143213111405		10.9405815002682	11.7009007760744	11.6391739282111		10.5413900875636	11.3626316427194	11.2109289416218	11.3240819116414	11.884307526507	11.0014481481631	11.0725258850455	11.172531535812	10.6951454602384	10.6549660495435		10.9702904210023		10.8662728040512	11.3557307760223	11.1257784864773	11.6727838747601		11.2884312782013		10.8745468477688	11.0332003415077
VWF	10.4307029678724		8.99787827493569		11.2943865846343	10.7911656653333	10.717666927942	12.2492836257896	9.67847289468409	11.1932228634859	11.5468673659098		11.1594084364206	13.2975699647914	12.2504665160184	11.5489296174404	11.475461364079		10.9675622803625	10.7315206928726	12.9214120879086	10.9209278691717		10.8928533479205	9.64359887479736	11.4383935392116		13.6999350399086	11.2466714882251	12.4570864692829	10.8439593145033	10.8567924706206	14.5392998507531	10.3088226149141	11.9707164736313	11.7521546676751	12.2738828409787		13.6461129662682		11.2792509164936	9.18312738911908	12.1462751935771	12.3118160813552		11.349883919404		12.3866432794079	11.6827432131794
N.GLU	6.96578428466209				6.90689059560852	7.60733031374961	7.70735913208088	6.75488750216347	7.11894107272351	6.53915881110803			7.10852445677817	7.48381577726426	6.97727992349992	6.37503943134692	7.07681559705083			7.07681559705083	7.01122725542325	7.55458885167764		7.07681559705083	6.97727992349992	7.12928301694497		7.58496250072116	7.62935662007961	7.05528243550119	6.7279204545632	7.59245703726808	7.08746284125034	7.10852445677817	7.4594316186373	7.35755200461808	7.467605550083		7.467605550083		6.96578428466209		7.5077946401987	8.21431912080077		6.64385618977472			7.72109918870718
N.NA+	7.16992500144231		7.12928301694497		7.09803208296053	7.16992500144231	7.15987133677839	7.14974711950468	7.18982455888002	7.07681559705083	7.12928301694497		7.05528243550119	7.21916852046216	7.20945336562895	7.10852445677817	7.20945336562895		7.09803208296053	7.06608919045777	7.14974711950468	7.24792751344359		7.12928301694497	7.15987133677839	7.14974711950468		7.25738784269265	7.15987133677839	7.20945336562895	7.14974711950468	7.02236781302845	7.14974711950468	7.07681559705083	7.21916852046216	7.13955135239879	7.20945336562895		7.11894107272351		7.10852445677817	7.09803208296053	7.12928301694497	7.23840473932508		7.09803208296053		7.06608919045777	7.17990909001493
N.HCO3-	5.02236781302845				4.80219321694183	4.71699089440494	4.81762325751143	5.02680005934372	4.72246602447109				4.57893871309339	4.71149490665009	4.85299758761332	4.66106547980695	4.8923910259134		5.20945336562895		4.84799690655495	4.87282875953489		4.92599941855622	4.62058641045188	4.7279204545632		4.98641093525204	4.72246602447109	4.77610398807316	4.55458885167764	4.57288966842058	4.55458885167764	4.67807190511264	4.8923910259134	4.77082904603249	4.77610398807316		4.45285896471381				4.5668151540109	4.70597790168252		4.56071495447448			4.74953426766926
N.PH	2.88576957376769				2.90207357931074	2.89665935755021	2.88401173758352	2.88342531590718	2.90458043492132				2.8949147479499	2.88401173758352	2.89355636930543	2.90842865016879	2.89510869767674		2.89122474044901		2.87813676662695	2.89375050172057		2.89180800103544	2.84779651832754	2.88029370151051		2.90149445504757	2.90033550864098	2.90303827011291	2.90842865016879	2.89413868819967	2.81126550377674	2.90130136195475	2.89801481906676	2.91054080140115	2.89917563048051		2.86532499069493				2.88966822508196	2.89433274227769		2.89782125965936			2.84859790428949
N.SBE	2.92599941855622				2.10433665981474	1.32192809488736	1.8073549220576	2.90689059560852	1.63226821549951				-2.32192809488736	0.678071905112638	2.23266075679027	1.20163386116965	2.4594316186373		3.58496250072116		1.84799690655495	2.35049724708413		2.58496250072116		0.678071905112638		2.96347412397489	1.48542682717024	1.96347412397489	-0.514573172829758	-3.32192809488736		1.13750352374994	2.53605290024021	2.10433665981474	1.88752527074159							1.13750352374994		-3.32192809488736
N.K+	2		1.72246602447109		1.88752527074159	2.03562390973072	1.92599941855622	2	1.8073549220576	2	1.92599941855622		2.03562390973072	2.03562390973072	2.16992500144231	2.0703893278914	1.96347412397489		2.10433665981474	1.63226821549951	2.16992500144231	2.0703893278914		2.03562390973072	2.16992500144231	1.96347412397489		2.16992500144231	2.03562390973072	2.10433665981474	1.76553474636298	1.88752527074159	2.72246602447109	2.03562390973072	2.03562390973072	1.92599941855622	2.0703893278914		2.37851162325373		1.84799690655495	1.67807190511264	2.35049724708413	1.72246602447109		1.8073549220576		2.20163386116965	2.37851162325373
N.ABE	2.78659636189081				2.16992500144231	1.37851162325373	1.63226821549951	2.74416109557041	1.72246602447109				-0.514573172829758	0.584962500721156	2.20163386116965	1.48542682717024	2.43295940727611		3.48542682717024		1.43295940727611	2.29278174922785		2.53605290024021		0.263034405833794		2.92599941855622	1.58496250072116	2	0.584962500721156	-1.32192809488736		1.26303440583379	2.51096191927738	2.26303440583379	1.92599941855622							1.20163386116965		-1
N.SBC	4.94016675048282				4.78659636189081	4.73876783680019	4.76022094646651	4.8923910259134	4.77082904603249				4.63807383718072	4.68929916053589	4.83289001416474	4.74416109557041	4.87282875953489		5.12515513132229		4.74416109557041	4.84799690655495		4.8923910259134	4.38543103719352	4.6667565918848		4.97269265400426	4.75488750216347	4.8073549220576	4.66106547980695	4.57288966842058	3.92599941855622	4.7279204545632	4.88264304936184	4.83289001416474	4.79181407116183		4.39231742277876				4.59693514238723	4.71699089440494		4.62643913669732			4.51727569320958
N.HHB	2.03562390973072				5.07895134139482	0.84799690655495	2.74416109557041	5.37851162325373	2.65535182861255				2.37851162325373	0.678071905112638	1.58496250072116	2.92599941855622	2.37851162325373		2.29278174922785		1.92599941855622	0.584962500721156		0.485426827170242	1.37851162325373	1.72246602447109		1.67807190511264	2.43295940727611	1.76553474636298	4.35755200461808	5.45285896471381	4.70043971814109	0.678071905112638	1.63226821549951	3.75488750216347	2.32192809488736		1.43295940727611				1.88752527074159	3.01792190799726		3.44625622988956			2.26303440583379
N.PCO2	5.77610398807316					5.27426166125705	5.38543103719352	5.49505552836802	5.13750352374993				5.16591193893569	5.49505552836802	5.46597446450407	5.00450139223494	5.4757334309664		5.86789646399265		5.73606362787181	5.48220292629596		5.57288966842058	6.03562390973072	5.57591736111815		5.4594316186373	5.20945336562895	5.21723071622067	4.8972404255748		6.42794133250948	5.15380533607904	5.4262647547021	5.0746766862945	5.28540221886225		5.56376827845203				5.24792751344359	5.3037807481771		5.09592441999854			6.15177765473205
N.LAC	2.8073549220576				3.58496250072116	3.16992500144231	3	3	2.58496250072116				3.90689059560852	3	3.16992500144231	2.58496250072116	3.4594316186373				4.70043971814109	4.08746284125034		2.8073549220576	3.8073549220576	3.4594316186373		3.70043971814109	3.70043971814109	3.32192809488736	4.16992500144231	4.4594316186373	5.49185309632967	3.16992500144231	3	4.16992500144231	3.8073549220576		3.8073549220576				3.16992500144231	4.39231742277876		2.8073549220576			4.16992500144231
N.COHB	0.485426827170242				-0.736965594166206	1.48542682717024	0.137503523749935	0.485426827170242	-1				-0.736965594166206	1.13750352374994	1.20163386116965	0.765534746362977	1.13750352374994				0.263034405833794	0.37851162325373		0.84799690655495		0.84799690655495		0.485426827170242	1.20163386116965	1.0703893278914		-0.15200309344505	-0.15200309344505	1.32192809488736	-1.32192809488736	0.137503523749935	0.925999418556223		-0.15200309344505					0.485426827170242		0.584962500721156			0
N.METHB	-1				0.678071905112638	0.137503523749935	0.485426827170242	0.263034405833794	-0.15200309344505				0	-1	1.20163386116965	0.584962500721156	-0.736965594166206				0	0.137503523749935		0	0.678071905112638	-0.514573172829758		-0.514573172829758	-0.514573172829758	1.37851162325373		-0.321928094887362	-1	-1.32192809488736	0.263034405833794	-0.321928094887362	0		0.765534746362977					-0.15200309344505		-0.514573172829758			0.137503523749935
N.O2HB	6.55458885167764					6.55918586578773	6.53915881110803	6.57288966842058	6.52825874275841				6.54225804976692	6.58044701959866	6.5298209465287	6.47897180503294	6.52356195605701		6.55918586578773		6.55458885167764	6.58646452588639		6.58195375084882	6.59395128394841	6.55765515472542		6.56529252058102	6.51727569320958	6.52199295640167	6.29829173062012		6.18189764310839	6.57742882803575	6.57440430902258	6.40258575823259	6.52512925120397		6.56529252058102				6.57742882803575	6.48542682717024		6.44128427192704			6.54070926267143
N.CL-	6.7279204545632				6.68650052718322	6.78135971352466	6.74146698640115	6.68650052718322	6.74146698640115				6.83289001416474	6.84549005094437	6.78135971352466	6.75488750216347	6.79441586635011				6.76818432477693	6.88264304936184		6.64385618977472	6.78135971352466	6.78135971352466		6.75488750216347	6.76818432477693	6.75488750216347		6.56985560833095	6.85798099512757	6.74146698640115	6.79441586635011	6.75488750216347	6.8703647195834		6.78135971352466					6.89481776330794		6.74146698640115			6.70043971814109
N.PO2	6.26303440583379					6.50462039240355	6.13134253912326	6.6724253419715	6.03342300153745					6.60436789989375	6.4110872267986	5.97269265400426	6.14159627838382				6.45779126025604	6.85798099512757		6.79441586635011	6.90689059560852	6.36457243229586		6.40258575823259	6.08533966935737	6.36106648879432			5.6409679104499	6.50462039240355	6.60139939053183	5.58496250072116	6.14974711950468		6.5438051759644				6.4870360800319	5.93781516880342		5.79701297783614			6.27612440527424
N.SO2	6.58195375084882					6.61618123133188	6.54997714277182	6.61470984411521	6.54843662469604					6.62058641045188	6.59842476052772	6.52512925120397	6.56376827845203				6.58646452588639	6.62205181945638		6.62351574149055	6.60584986719498	6.59395128394841		6.59544398458948	6.56071495447448	6.5909612413426			6.20163386116965	6.62058641045188	6.59693514238723	6.42961596420174	6.56833618213375		6.60288440871842				6.58796498888268	6.51884982870769		6.47411151394241			6.5713734359732
N.APTT	5.75221336786514		5.31469652565629		5.44956137461324	5.80477637795583	5.43295940727611	5.91169158187234	5.1333991254172	4.97727992349992	5.14974711950468		5.24031432933371	5.90448409790142	5.94016675048282	5.79960542245267	6.12308675098106		5.14159627838382	5.73063995591679	5.67525138605026	5.73606362787181		5.37155886261196	5.32553033156756	5.06177619758669		5.62058641045188	4.91647664443772	5.62058641045188	5.10433665981474	5.07895134139482	5.4594316186373	5.89965902637744	5.5453506448223	5.58195375084882	5.73876783680019		5.5668151540109		5.5909612413426	5.3819754785573	5.22110372536788	5.3327079336406		5.62058641045188		5.16591193893569	5.33628338786443
N.INR	0.238786859587116		0		0.0426443374084937	0.321928094887362	0.189033824390017	1.07724299893246	0.286881147788162	0	0.0976107966264223		0.150559676575381	0.367371065648529	1.30451104180995	0.575312330687437	0.53605290024021		-0.0439433475875971	0.807354922057604	0.910732661902913	0.344828496997441		0.505890929729957	0.475084882948783	0.422233000683048		0.20163386116965	0.111031312388744	0.443606651475615	0.22650852980868	0.0976107966264223	0.516015147003665	0.565597175854225	0.263034405833794	0.356143810225275	0.150559676575381		0.575312330687437		1.57046293102604	1.27500704749987	0.263034405833794	0.27500704749987		0		-0.0588936890535686	0.0840642647884745
N.LEUKOZYTEN	2.09761079662642		1.97452931248388		3.08746284125034	2.36737106564853	4.20554891117303	2.62293035092018	3.36876834909033	2.25096157353322	2.9297909977186		2.66220549965362	2.87184364850932	4.91695427895322	2.54843662469604	2.52356195605701		4.99412711400313	2.90496571868403	3.67807190511264	3.33913738491959		3.29719141656586	4.41210404467757	3.55090066464752		3.08915913191124	3.70597790168252	3.71808758396052	3.10265813136374	3.01613970265525	4.39985467357243	2.93545974780529	2.66220549965362	1.91456452349394	3.4276061727819		3.97452931248388		2.65535182861255	3.62527048937469	2.91073266190291	2.59454854955035		2.72246602447109		1.95977015521147	3.59454854955035
N.MCV	6.53915881110803		6.33985000288462		6.4093909361377	6.35755200461808	6.55458885167764	6.75488750216347	6.4594316186373	6.35755200461808	6.4093909361377		6.35755200461808	6.4757334309664	6.5077946401987	6.4093909361377	6.12928301694497		6.4757334309664	6.35755200461808	6.59991284218713	6.33985000288462		6.61470984411521	6.49185309632967	6.52356195605701		6.4262647547021	6.39231742277876	6.4757334309664	6.33985000288462	6.44294349584873	6.65821148275179	6.4594316186373	6.4262647547021	6.52356195605701	6.62935662007961		6.55458885167764		6.4594316186373	6.4757334309664	6.5077946401987	6.52356195605701		6.49185309632967		6.58496250072116	6.62935662007961
N.ERYTHROZYTEN	1.76553474636298		2.13750352374994		1.88752527074159	1.76553474636298	1.43295940727611	1.48542682717024	1.53605290024021	2.26303440583379	2.13750352374994		2.40599235967584	1.37851162325373	1.48542682717024	1.8073549220576	2		1.72246602447109	1.8073549220576	2.03562390973072	2.10433665981474		1.26303440583379	2.16992500144231	1.76553474636298		1.67807190511264	1.72246602447109	1.13750352374994	1.84799690655495	2.13750352374994	1.63226821549951	1.43295940727611	1.67807190511264	2.03562390973072	1.67807190511264		1.63226821549951		2.35049724708413	1.96347412397489	1.37851162325373	2.16992500144231		1.88752527074159		1.8073549220576	1.67807190511264
N.HAMATOKRIT (L-L)	-1.68501351453148		-1.49410907027004		-1.66200353648498	-1.85725982788392	-1.96015973546821	-1.70839644196944	-1.95455702923883	-1.34373246520571	-1.42662547355406		-1.19759995988516	-2.10780328953451	-1.98279070996778	-1.75146516386132	-1.8211260418302		-1.74661576419993	-1.79085860216141	-1.34007544159762	-1.52699243208383		-2.07096652135414	-1.30044836747691	-1.67116353577046		-1.87302714374223	-1.85725982788392	-2.38082178394093	-1.77102743023984	-1.38835545662634	-1.68965987938785	-2.07096652135414	-1.88363524330822	-1.41119543298445	-1.67576543772947		-1.77102743023984		-1.16165326347877	-1.52284078881336	-2.07096652135414	-1.27229732716276		-1.59946207041627		-1.56917950348023	-1.64837167089722
N.HAMOGLOBIN	3.30742852519225		3.67807190511264		3.49825086752783	3.13750352374994	3.12101540096137	3.26303440583379	3.10433665981474	3.77610398807316	3.68929916053589		3.92599941855622	2.90689059560852	3.12101540096137	3.24792751344359	3.15380533607904		3.23266075679027	3.35049724708413	3.59693514238723	3.47248777146274		2.96347412397489	3.6667565918848	3.35049724708413		3.03562390973072	3.15380533607904	2.67807190511264	3.27798474729977	3.72246602447109	3.26303440583379	2.94485844580754	3.05311133645956	3.64385618977472	3.32192809488736		3.16992500144231		3.96347412397489	3.53605290024021	2.92599941855622	3.77610398807316		3.4594316186373		3.47248777146274	3.30742852519225
N.MCH	4.88264304936184		4.86789646399265		4.92124588858559	4.70597790168252	4.99095486039699	5.08321336824898	4.877744249949	4.83289001416474	4.88752527074159		4.83794324189103	4.84297883178833	4.96347412397489	4.77082904603249	4.46597446450407		4.81249822533356	4.85798099512757	4.88752527074159	4.70043971814109		5.00450139223494	4.8073549220576	4.8923910259134		4.69488019279919	4.76553474636298	4.88264304936184	4.73335434061383	4.91169158187234	4.96809075204526	4.83289001416474	4.71149490665009	4.92599941855622	4.98641093525204		4.84799690655495		4.94016675048282	4.8923910259134	4.85299758761332	4.93545974780529		4.90689059560852		4.98185265328974	4.93545974780529
N.THROMBOZYTEN	8.19967234483636		8.26209484537018		7.39231742277876	7.68650052718322	7.4594316186373	7.6724253419715	8.04439411935845	7.66533591718518	7.96578428466209		8.8073549220576	8.65105169117893	8.2045711442492	8.3264294871223	7.25738784269265		9.35755200461808	8.01680828768655	7.61470984411521	7.75488750216347		7.43462822763672	7.77478705960117	7.32192809488736		8.30833903013941	8.32192809488736	7.88264304936184	8.00562454919388	8.28540221886225	8.14974711950468	7.07681559705083	7.62205181945638	7.03342300153745	8.40087943628218		7.85174904141606		8.4093909361377	8.16992500144231	8.17990909001493	8		7.15987133677839		6.84549005094437	7.86418614465428
N.MCHC	4.99095486039699		5.17392693199981		5.16188768237689	4.99548451887751	5.08321336824898	4.97269265400426	5.0574502721839	5.12101540096137	5.1168637576909		5.12515513132229	5.01346225980656	5.10433665981474	5	4.97269265400426		4.97727992349992	5.14159627838382	4.93545974780529	5		5.03562390973072	4.96809075204526	5.02236781302845		4.90689059560852	5.00898878322726	5.0574502721839	5.04875931191986	5.11270013274936	4.95419631038687	5.01792190799726	4.93545974780529	5.05311133645956	4.99548451887751		4.94016675048282		5.12515513132229	5.0574502721839	4.99548451887751	5.04875931191986		5.0574502721839		5.04001567884788	4.95419631038687
N.RDW-CV	3.877744249949		3.54843662469604		3.57288966842058	4.0703893278914	4.35049724708413	3.877744249949	4.10433665981474	3.6667565918848	3.70043971814109		3.70043971814109	3.72246602447109	4.10433665981474	3.79701297783614	4.25550073314839		4.31469652565629	3.71149490665009	3.93545974780529	4.40599235967584		3.95419631038688	3.84799690655495	3.77610398807316		4.24792751344359	3.97269265400426	4.08746284125034	4.01792190799726	3.70043971814109	3.8073549220576	3.877744249949	4.10433665981474	3.77610398807316	3.95419631038688		4.41953889151378		3.57288966842058	3.56071495447448	4.05311133645956	3.75488750216347		3.77610398807316		3.92599941855622	3.74416109557041
N.MPV	3.37851162325373		3.33628338786443		3.37851162325373	3.74416109557041	3.78659636189081	3.51096191927738	3.47248777146274	3.27798474729977	3.44625622988956		3.15380533607904	3.47248777146274	3.59693514238723	3.24792751344359	3.52356195605701		3.33628338786443	3.32192809488736	3.62058641045188	3.51096191927738		3.4594316186373	3.41953889151378	3.44625622988956		3.58496250072116	3.47248777146274	3.72246602447109	3.60880924267552	3.37851162325373	3.41953889151378	3.58496250072116	3.53605290024021	3.43295940727611	3.52356195605701		3.47248777146274		3.41953889151378	3.44625622988956	3.73335434061383	3.51096191927738		3.62058641045188		3.48542682717024	3.63226821549951
N.GESCHATZTE GFR(EGFR CKD-EPI)	6.49185309632967		6.49185309632967		5.61470984411521	4.90689059560852	5.35755200461808	5.4594316186373	4.4594316186373	6.4757334309664	6.37503943134692		6.49185309632967	4.75488750216347	6.49185309632967	6.14974711950468	6.49185309632967		6.33985000288462	5.78135971352466	5.04439411935845	5.20945336562895		5.70043971814109	6.39231742277876	5		5.32192809488736	4.85798099512757	5.39231742277876	5.95419631038687	6.49185309632967	4.64385618977472	6.49185309632967	6.49185309632967	5.49185309632967	6.49185309632967		4.90689059560852		6.4262647547021	6.49185309632967	5.8073549220576	5.20945336562895		5.8073549220576		3.90689059560852	4.16992500144231
N.KREATININ	-0.577766999316952		-0.577766999316952		0.526068811667588	1.21412480535285	0.765534746362977	0.641546029087524	1.53605290024021	-0.415037499278844	-0.514573172829758		-0.15200309344505	1.11103131238874	-0.184424571137427	0	-0.713118852211838		-0.395928676331139	0.263034405833794	0.887525270741587	0.855989697308481		0.344828496997441	-0.0588936890535686	0.910732661902913		0.298658315564515	1.20789285164133	0.84799690655495	0.0565835283663675	-0.666576266274808	1.24488705912353	-1.83650126771712	-0.321928094887362	0.495695162624069	-0.888968687611256		0.855989697308481		-0.234465253637023	-0.689659879387849	0.604071323668861	0.704871964456353		0.20163386116965		2.9297909977186	1.66448284036468
N.CRP	8.91707366287822		4.25550073314839		6.58044701959866	7.04111153536915	7.21140163741847	5.77873424411784	6.73606362787181	-1	3.72246602447109		4.17791779219584	8.96837880137054	8.23840473932508	6.67807190511264	7.23935985027747		3.60880924267552	7.00450139223494	7.07788386443832	7.50143914515887		6.78528898070402	8.20799043323296	7.656782364219		6.38024459047818	7.81378119121704	7.20652601587743	6.83289001416474	7.42710328715284	8.65105169117893	6.49505552836802	3.33628338786443	7.4487357980294	5.4093909361377		7.09908476089186		3.0703893278914	7.19377174339668	7.71080643369935	7.96058121135347		6.52825874275841		7.04548665635946	8.7007864781574
N.BILIRUBIN, TOTAL	-1.39592867633114		-1.68965987938785		-0.862496476250065	1.19534759832222	4.26077843189343	-2	-0.713118852211838	-1.94341647163363	-1.51457317282976		-0.810966175609983	-1.43440282414577	3.92504996472736	-1.83650126771712	-0.643856189774725			-2.47393118833241	1.52105073690096	-0.83650126771712		-0.234465253637023	1.20163386116965	1.01435529297707		-1.43440282414577	-0.689659879387849	3.17632277264046	-1.73696559416621	-0.434402824145775	0.0426443374084937	-0.666576266274808	-0.761213140412883	-1	-1.28630418515664		1.86789646399265		-0.168122758808327	-0.888968687611256	0.475084882948783	-1.18442457113743		-1.32192809488736		-1.32192809488736	0.895302621333307
N.HARNSTOFF	5.35755200461808				5.35755200461808	6.32192809488736	6.85798099512757	5.39231742277876	6.08746284125034	5.28540221886225			5.16992500144231	5.95419631038687	6	4.90689059560852	5.32192809488736		4.75488750216347		5.24792751344359	6.02236781302845		5.55458885167764	5.52356195605701	5.85798099512757		6.91886323727459	6.62935662007961	6.24792751344359	4.95419631038687		6.65821148275179	5.12928301694497	6.14974711950468	5.4262647547021	5.97727992349992		5.4262647547021		4.95419631038687	5.7279204545632	6.8073549220576	6.85798099512757		5.16992500144231			6.58496250072116
N.GPT (ALT)	5.61470984411521		4.4594316186373		5.4262647547021	5.24792751344359	7.59991284218713	3.4594316186373	5.12928301694497	7.03342300153745	5.04439411935845		7.53915881110803	5.08746284125034	5.97727992349992	4.08746284125034	4.85798099512757			4.52356195605701	10.8384160757973	8.62935662007961		3.90689059560852	5.49185309632967	5.55458885167764		4.90689059560852	6.4262647547021	6.84549005094437	4.64385618977472	4.52356195605701	6.16992500144231	6.44294349584873	6.08746284125034	4	5.55458885167764		5.35755200461808		5	5.12928301694497	7.4093909361377	4.95419631038687		3.58496250072116		2.8073549220576	5.12928301694497
N.PROCALCITONIN	-1.83650126771712		-4.64385618977472		-3.64385618977472	1.61353165291793	1.70487196445635	-3.32192809488736	-0.184424571137427	-3.64385618977472	-5.64385618977472		-5.64385618977472	-0.434402824145775	1.43829285157915	-3.18442457113743	-0.810966175609983		-3.83650126771712	-1.18442457113743	2.74846123300404	1.71369581484336		0.887525270741587	1.36737106564853	1.53106949272595		-1.35845397091248	0.669026765509631	2.25398926623079	-1.28630418515664	-2.55639334852439	2.790772037862	-2.18442457113743	-3.18442457113743	-2.12029423371771	-1.25153876699596		0.879705766282288		-5.64385618977472	-4.32192809488736	-0.666576266274808	3.20789285164133		-1.73696559416621		-1.08926733809709	4.44625622988956
N.GAMMA-GT	6.37503943134692		4.24792751344359		5.49185309632967	9.80251636512122	9.92629599478111	7.04439411935845	8.88569637333939	7.82017896241519	4.52356195605701		7.02236781302845	7.72109918870718	7.11894107272351	5	6.84549005094437			4.58496250072116	7.32192809488736	8.16490692667569		9.84862294042934	5.7279204545632	6.68650052718322		7.2667865406949	7.5077946401987	8.50382573799575	5.78135971352466	5.04439411935845	7.2667865406949	8.12928301694497	6.97727992349992	4.24792751344359	8.79116288855502		7.79441586635011		7.35755200461808	7.11894107272351	8.40514146313634	4.90689059560852		5.55458885167764		6.82017896241519	5.58496250072116
N.LYMPHOZYTEN PRC	3.63226821549951		4.6667565918848		2.58496250072116	3.70043971814109	1.43295940727611	3.91647664443772	3.57288966842058	5.4757334309664	4.47248777146274		4.82781902461732	3.53605290024021	1.26303440583379	3.39231742277876	3.84799690655495			3.41953889151378	2.92599941855622	3.79701297783614		3.85798099512757	2.92599941855622	1.37851162325373		3.88752527074159	2.82781902461732	3.0703893278914	3.08746284125034	3.8073549220576	3.8073549220576	2.84799690655495	3.33628338786443	2.8073549220576	0		3.16992500144231		4.5909612413426	2.8073549220576	4.17791779219584	2.16992500144231		3.03562390973072		5.37155886261196	2.74416109557041
N.LYMPHOZYTEN ABSOLUT	-0.915935735211525		0		-0.971430847803229	-0.577766999316952	-1	-0.104697378666693	0.214124805352847	1.08406426478847	0.75702324650746		0.84799690655495	-0.234465253637023	-0.494109070270043	-1.05889368905357	-0.2688167584278			-0.321928094887362	-0.0439433475875971	0.495695162624069		0.516015147003665	-0.136061549576028	-1.73696559416621		0.0565835283663675	-0.104697378666693	0.137503523749935	-0.454031630894707	0.176322772640463	1.56335340585531	-0.862496476250065	-0.643856189774725	-1.98450243060467	1.52105073690096		0.50059812415147		0.604071323668861	-0.217591435072627	0.443606651475615	-1.87938263878206		-0.888968687611256		0.687060688339892	-0.3040061868901
N.MONOZYTEN PRC	3.26303440583379		3.23266075679027		2.8073549220576	3.58496250072116	2.74416109557041	3.10433665981474	3.29278174922785	2.82781902461732	3.01792190799726		2.51096191927738	3.03562390973072	2.0703893278914	3.59693514238723	2.56071495447448			2.92599941855622	1.48542682717024	1.43295940727611		1.58496250072116	1.88752527074159	0.925999418556223		2.94485844580754	3.44625622988956	3	2.48542682717024	2.10433665981474	1	2.96347412397489	3.01792190799726	3	-1		3.32192809488736		2.98185265328974	2.96347412397489	3.23266075679027	1.43295940727611		2.67807190511264		3.36457243229586	2.53605290024021
N.MONOZYTEN ABSOLUT	-1.28630418515664		-1.43440282414577		-0.749038426466781	-0.689659879387849	0.321928094887362	-0.915935735211525	-0.0740005814437769	-1.55639334852439	-0.689659879387849		-1.47393118833241	-0.736965594166206	0.344828496997441	-0.862496476250065	-1.55639334852439			-0.810966175609983	-1.47393118833241	-1.88896868761126		-1.78587519464715	-1.18442457113743	-2.18442457113743		-0.888968687611256	0.505890929729957	0.070389327891398	-1.05889368905357	-1.51457317282976	-1.24400151620229	-0.736965594166206	-0.971430847803229	-1.79185735266228	0.464668267003444		0.652601217596519		-1	-0.0588936890535686	-0.494109070270043	-2.61634823294826		-1.25153876699596		-1.32192809488736	-0.514573172829758
N.GOT (AST)	6.85798099512757				5.39231742277876	5.55458885167764	9.17242750864548	4.90689059560852	5.88264304936184	5.78135971352466			6.84549005094437	5.52356195605701	6.90689059560852	4.58496250072116	5.52356195605701				13.1598713367784	9.68299458368168		5.6724253419715	5.28540221886225	6.02236781302845			6.68650052718322	6.4093909361377	5.52356195605701		6.68650052718322	5.8073549220576	6.06608919045777	5.4262647547021	6		6.90689059560852		5.12928301694497		6.65821148275179	5.55458885167764		4.85798099512757		4.64385618977472	6.8073549220576
N.EOSINOPHILE PRC	2.0703893278914		1.48542682717024			1.32192809488736		2.29278174922785	0.137503523749935	2.13750352374994	-1		0.485426827170242	0.678071905112638	-1	1	0.765534746362977			-0.514573172829758		-3.32192809488736			0.84799690655495	-1		1.26303440583379	0	3.15380533607904	0.925999418556223	-1	0	0.678071905112638	-0.736965594166206	1	-1		1.58496250072116		0.485426827170242	-1.73696559416621	-3.32192809488736			-1.73696559416621		0.84799690655495	-0.736965594166206
N.EOSINOPHILE ABSOLUT	-2.47393118833241		-3.18442457113743			-2.94341647163363		-1.73696559416621	-3.18442457113743	-2.25153876699596	-4.64385618977472		-3.47393118833241	-3.05889368905357	-2.64385618977472	-3.47393118833241	-3.32192809488736			-4.32192809488736		-6.64385618977472			-2.25153876699596	-4.05889368905357		-2.55639334852439	-2.94341647163363	0.22650852980868	-2.64385618977472	-4.64385618977472	-2.24400151620229	-3.05889368905357	-4.64385618977472	-3.79185735266228	0.0426443374084937		-1.08436437656969		-3.47393118833241	-4.64385618977472	-6.64385618977472			-5.64385618977472		-3.83650126771712	-3.83650126771712
N.LDH	7.89481776330794		7.83289001416474		8.51963625284321	8.55458885167764	11.1497471195047	8.40087943628218	8.49984588708321	8.17990909001493	8.29920801838728		8.27146302790437	8.2807707701306	9.35314682549808	7.76818432477693	8.68999797141945			8.0389189892923	12.2632692003727	9.95564990752837		8.10852445677817	9.14974711950468	8.81378119121704		8.3037807481771	8.8073549220576	8.58120058192496	8.48784003382305	8.08746284125034	9.21431912080077	8.15987133677839	8.4178525148859	8.80413102118332	8.05528243550119		8.31288295528435		8.08746284125034	8.83289001416474		8.38370429247405		7.60733031374961		8.27146302790437	9.01122725542325
N.BASOPHILE PRC	-1		0			-2.32192809488736	-1.73696559416621	-2.32192809488736	-1	-2.32192809488736	-1.32192809488736		-1.73696559416621	-3.32192809488736	-1.73696559416621	-2.32192809488736	-1.73696559416621			-1.73696559416621	-2.32192809488736	-3.32192809488736		-3.32192809488736	-2.32192809488736	-3.32192809488736		-1.73696559416621	-2.32192809488736	-2.32192809488736	-1.73696559416621	-3.32192809488736		-1.73696559416621	-2.32192809488736		0.137503523749935		0		-2.32192809488736	-1	-3.32192809488736			-1.73696559416621		-1.73696559416621	-0.736965594166206
N.BASOPHILE ABSOLUT	-5.64385618977472		-4.64385618977472			-6.64385618977472	-4.32192809488736	-6.64385618977472	-4.32192809488736	-6.64385618977472	-5.05889368905357		-5.64385618977472	-6.64385618977472	-3.32192809488736	-6.64385618977472	-5.64385618977472			-5.64385618977472	-5.64385618977472	-6.64385618977472		-6.64385618977472	-5.64385618977472	-6.64385618977472		-5.64385618977472	-5.05889368905357	-5.05889368905357	-5.05889368905357	-6.64385618977472		-5.64385618977472	-6.64385618977472		-3.05889368905357		-2.66932687729084		-6.64385618977472	-4.05889368905357	-6.64385618977472			-5.64385618977472		-6.64385618977472	-3.83650126771712
N.ANORG. PO4 HP	0.238786859587116					-0.3040061868901	-0.599462070416271	-0.454031630894707	-0.915935735211525				0	0.298658315564515	-0.434402824145775	0.0143552929770701	0.0565835283663675				-0.251538766995964	-0.286304185156641		0.27500704749987	0.176322772640463	-0.2688167584278			0.604071323668861	-1			0.367371065648529	-0.200912693925996	-0.286304185156641	-0.340075441597622	-0.83650126771712		-0.321928094887362				0.22650852980868	-0.577766999316952		-0.0588936890535686			0.6959938131099
N.CREATINKINASE (CK)	10.7245138531199		4.39231742277876		7.20945336562895	7.37503943134692	7.97727992349992	5.55458885167764	9.71596199025514	6.20945336562895	6.16992500144231		6.56985560833095	8.81698362325538	8.55458885167764	4.64385618977472	7.44294349584873			7.25738784269265	10.2656150464845	4.75488750216347		5.6724253419715	6.44294349584873	6.4594316186373		6.52356195605701	7.18982455888002	5		5.28540221886225	8.876516946565	4.16992500144231	6.22881869049588	4.32192809488736	5.28540221886225		8.41362792902417		5.35755200461808	6.83289001416474	7.91288933622996	7.82654848729092		6.12928301694497			10.0498485494506
N.CALCIUM	1.09085343045111		1.39506279951758		1.11769504266975	1.20789285164133	1.22032995487956			1.11769504266975	1.1243281350022		1.22032995487956	1.31034012061215	1.17632277264046	1	1.03562390973072			1.04264433740849	1.38404980679516	1.20163386116965			1.03562390973072	0.941106310946431		1.39506279951758	1.16992500144231	1.15704371014558	0.887525270741587	1.09085343045111	1.02856915219677	1.02856915219677	1.16349873228288	1.07724299893246	1.17632277264046		1.28688114778816		1.28688114778816	1.13093086982645	1.05658352836637	1.18269229751619		1.06350294230616		1.1243281350022	1.02856915219677
N.UNREIFE GRANULOZYTEN ABSOLUT	-3.47393118833241		-6.64385618977472			-3.83650126771712	0.250961573533219	-5.05889368905357	-0.943416471633633	-5.64385618977472	-5.05889368905357		-5.05889368905357	-1.94341647163363	1.56559717585423	-5.05889368905357	-2.83650126771712			-5.05889368905357	-1.59946207041627	-3.18442457113743		-4.32192809488736	-3.47393118833241	-3.32192809488736		-3.83650126771712	-1.94341647163363	-0.713118852211838	-2.39592867633114	-4.32192809488736		-3.83650126771712	-2.05889368905357		-3.83650126771712				-5.05889368905357	-1.83650126771712	-3.64385618977472			-5.05889368905357		-6.64385618977472	-0.434402824145775
N.UNREIFE GRANULOZYTEN prc	1.0703893278914		-1.73696559416621			0.485426827170242	2.67807190511264	-1	2.43295940727611	-1.32192809488736	-1.32192809488736		-1	1.84799690655495	3.29278174922785	-0.514573172829758	1.26303440583379			-1.32192809488736	1.37851162325373	0.137503523749935		-1	-0.321928094887362	-0.15200309344505		0	1	2.20163386116965	1.13750352374994	-0.736965594166206		-0.15200309344505	1.92599941855622		-0.514573172829758				-1	1.20163386116965	0.137503523749935			-1		-1.73696559416621	2.60880924267552
N.NEUTROPHILE ABSOLUT	1.60880924267552		1.26303440583379			1.87184364850932	3.96254902292306	2.1243281350022	2.790772037862	1.04264433740849	2.38128337250378		2.01077983875324	2.4541758931858	4.64443315240625	1.76128527336162	2.11103131238874			2.58976348698498	3.47508488294878	3.05484847699562		3.00898878322725	3.35614381022528	3.46336088581666		2.37573453858316	3.36176835941915	3.20163386116965	2.8073549220576	2.70265754339091		2.65306001710456	2.28983446517751		2.4032677223393				2.05311133645956	3.34198574722862	2.41953889151378			2.47767732756531		0.839959587489532	3.27649666564036
N.NEUTROPHILE PRC	6.15380533607904		5.93310047493137			6.14771372235215	6.39059890555246	6.14363830992204	6.15583017155653	5.43962313755712	6.09592441999854		5.99322146736894	6.22689381357139	6.37155886261196	6.21916852046216	6.23457795978457			6.32732808262995	6.43962313755712	6.35931031689044		6.35579154675365	6.4245862262511	6.55458885167764		6.20554891117303	6.30012372456901	6.12722055048807	6.34872815423108	6.33091687811462		6.36106648879432	6.27052894238072		6.59245703726808				6.04220656012069	6.35931031689044	6.15380533607904			6.39746072605472		5.52042224852645	6.32553033156756
N.ALK. PHOSPHATASE	6.91886323727459				5.4594316186373	8.4178525148859	8.97441458980553	6.52356195605701	7.18982455888002	6.35755200461808			6.5077946401987	7.24792751344359	5.35755200461808	5.8073549220576	6.10852445677817				7.04439411935845	7.38370429247405		7.55458885167764	5.7279204545632	6.58496250072116			6.52356195605701	8.49185309632967	6.98868468677217		7.34872815423108	8.18487534290828	6.4757334309664	6.16992500144231	7.48381577726426		7.08746284125034					5.58496250072116		5.64385618977472			5.55458885167764
N.ALBUMIN	4.75488750216347				5.0574502721839	4.62643913669732	4.60880924267552	4.93073733756289	4.78659636189081				5.22110372536788	4.83289001416474	4.70597790168252	4.29278174922785	4.94016675048282				4.92599941855622	4.98641093525204		4.86294724802092	4.6724253419715	4.35049724708413		4.5909612413426	4.71699089440494	4.49185309632967	4.13750352374993	5.04001567884788	4.81249822533356	4.51727569320958	4.85798099512757	4.38543103719352	4.60880924267552		4.87282875953489		5.31469652565629		4.64385618977472	4.36457243229586		4.82273014794452			4.48542682717024
N.ERYTHROBLASTEN ABSOLUT						-6.64385618977472	-2.94341647163363	-6.64385618977472	-2.64385618977472					-5.64385618977472	-1.83650126771712		-6.64385618977472		-4.05889368905357		-5.64385618977472	-5.64385618977472				-6.64385618977472		-6.64385618977472	-5.64385618977472	-5.05889368905357	-6.64385618977472		-2.25153876699596		-5.05889368905357		-6.64385618977472		-2.73696559416621				-5.05889368905357						-2.47393118833241
N.FIBRINOGEN	3.58496250072116					2.99638874644762	2.34482849699744	2.74416109557041	2.88557436437143				2.65535182861255	3.47638168756724	1.52606881166759		0.722466024471091				2.39780296186249	2.73335434061383		2.22650852980868	3.14893410452634	3.10936055940423				3.35614381022528			2.72027846523333		1.94110631094643	2.62527048937469	2.89336221076387						3.16671544496642						2.70487196445635
N.D-DIMERE	3.15704371014558					3.28095631383106	2.03913839390696	1.48026512205446	2.32768736417605				-0.136061549576028	1.0703893278914	3.04614178164472		4.32192809488736				2.05658352836637	0.765534746362977		1.07724299893246	1.78659636189081	4.32192809488736				0.238786859587116			4.32192809488736		1.29278174922785	1.57531233068744	1.44890095114513		3.87479696589867					0.367371065648529		-0.3040061868901			4.32192809488736
N.FERRITIN	8.58383495471543		8.78201533500419		11.6615554424678		11.4221699150407	9.23625342497266	8.5337190711399	8.68229237143083	8.52512925120397		9.2749604721406	10.0245856382783	12.0718310339749	9.80960737378898	7.98527271425345			8.2592724870376	16.2671890222266	9.72178276845979		8.25738784269265	10.845254809749	11.706021085155		7.41953889151378		12.2632398531449	9.92570278135133	9.50878516206451	11.1520946678606		7.26772305162742	11.2820459014217	9.78168756150718		8.4487357980294		9.27169645481871	7.26397335480341	12.4342372710269	11.5689061545021		10.3622726181026			10.9245898483016
N.NT-PRO BNP	8.91886323727459		7.44294349584873		8.68650052718322	11.5617652636277	13.2181091062749	11.2173519052703	12.5471355318309	5.08746284125034	9.60917873814198		4.39231742277876	9.77478705960117	12.120237877342		10.4146852358072			11.8309112797428	14.5431526844149	11.1916761463524		11.4225904338926	6.56985560833095	10.6375305515253		10.8017083589165	8.39660478118186	10.769011321097	12.5696183034466	6.61470984411521	12.4589192069676	9.04439411935845	11.0748104611605	12.5572243494544	9.32192809488736		13.1763290066176		12.7131716843148	9.92925840863697	7.74819284958946	10.0402897210257		11.5560269927247		13.4284910353322	11.3179778224071
N.CK-MB	4.75488750216347					3.58496250072116		3.90689059560852	4.18586654531133					3.90689059560852	4.70043971814109	3.16992500144231	3.70043971814109				6.56224242422107	5.06177619758669		3.16992500144231	3.8972404255748	4.32192809488736			3.8073549220576				5.28540221886225	3.70043971814109		3.58496250072116	3.32192809488736		5					4.24792751344359		3.4594316186373			5.04439411935845
N.CK-MB prc	1					2.8073549220576		5	1					1.58496250072116	2.8073549220576	5.16992500144231	2.8073549220576				3	7.02236781302845		4.16992500144231	4.08746284125034	4.52356195605701			3.32192809488736					6.16992500144231		5.90689059560852	4.70043971814109		3.16992500144231					3		4			1.58496250072116
N.ANTITHROMBIN	6.22881869049588					6.70043971814109	6.56985560833095	6.49185309632967	6.49185309632967				6.78135971352466	6.22881869049588	6.3037807481771		6.32192809488736				5.61470984411521	6.75488750216347		6.5077946401987	6.20945336562895	6.06608919045777				6.62935662007961			5.75488750216347		5.93073733756289	6.06608919045777	6.10852445677817												5.20945336562895
N.INTERLEUKIN-6	8.59395128394841		2.72246602447109		5.96347412397489		11.2732128098543	4.61470984411521	6.24412594328373		3.62058641045188		0.84799690655495	6.48058827023386		5.3819754785573	6.43629511983936			4.44625622988956	7.25738784269265	6.57288966842058		3.40599235967584	12.1221809012598			4.97727992349992		5.62643913669732		6.15177765473205			2.53605290024021	8.02790599656988	6.33628338786443		6.28725064325462			4.94016675048282	6.17192735435346	10.0416591516372		4.62643913669732
N.FREIES HAMOGLOBIN							4.39231742277876			4.4594316186373			4	1.58496250072116	3.8073549220576		1								3.70043971814109			0							3.58496250072116											2
N.HAPTOGLOBIN	2.29278174922785					0.344828496997441	-3.32192809488736			-1.94341647163363			2.7311832415722	2.0703893278914	-3.32192809488736	1.39506279951758	1.8073549220576				0.941106310946431				2.09085343045111			1.98913900736823		1					1.03562390973072	1.43295940727611	1.37851162325373		0.765534746362977					1.92599941855622		1.67807190511264
N.MAGNESIUM	-0.104697378666693						-0.104697378666693	-0.971430847803229					0.0840642647884745	0.070389327891398	-0.321928094887362		-0.184424571137427				0.137503523749935	-0.0892673380970874		-0.3040061868901		0.189033824390017			-0.340075441597622	-0.184424571137427			0.454175893185802										0.070389327891398						0.214124805352847
N.LIPASE	4.08746284125034				6.33985000288462			5.39231742277876	3.8073549220576	5.52356195605701			7.03342300153745	7.34872815423108	6.61470984411521	3.4594316186373	5.70043971814109				5.32192809488736	4.8073549220576		6.71424551766612	6.35755200461808	5.61470984411521				6.04439411935845			5.52356195605701			4.39231742277876	6.08746284125034						7.74819284958946	4.52356195605701					6.4594316186373
N.TROPONIN T			2.32192809488736		4.4594316186373			5.64385618977472	7.15987133677839	2.32192809488736	3		2.58496250072116			5.32192809488736				5.35755200461808	7.98299357469431	7.53915881110803		5.39231742277876	3.8073549220576					6.7279204545632	5.70043971814109	3.8073549220576	5.61470984411521			5.64385618977472	5.52356195605701				4.39231742277876			5.70043971814109		4.8073549220576
N.CD169-SIGLEC1 EXPRESSION-MONOZ			12.2591547688668			12.0697853949833				13.7605120513573	11.0007042690112			10.2288186904959	10.3761253892762		11.0874628412503			11.579787329527									10.609178738142	10.3793783670713				10.2288186904959					12.4983506079296					12.3925857562755					10.2288186904959
N.CD169+ MONOZYTEN			6.61470984411521			6.56985560833095				6.62935662007961	6.59991284218713			6.4594316186373	4.24792751344359		6.2667865406949			6.58496250072116									6.56985560833095	5.4594316186373				6					6.59991284218713					6.62935662007961					6.37503943134692
N.HFLC ABSOLUT								-3.32192809488736	-3.32192809488736																											-3.32192809488736	-3.32192809488736
N.TSH BASAL	-0.251538766995964				-0.286304185156641			2.44625622988956					0.807354922057604	-1.25153876699596	-0.0740005814437769		1.39506279951758				-0.915935735211525	2.03210084316702		1.47508488294878	-0.915935735211525	-2.83650126771712				-2.39592867633114		0.20163386116965	1.06350294230616				-0.136061549576028							-0.599462070416271					-2
N.TRIGLYCERIDE HP										8.19967234483636				8.82972273508606	8.53915881110803		8.14974711950468									8.00562454919388				10.1922928144708			6.94251450533924
N.RET-HB							5.14159627838382			5.00898878322726						4.91647664443772					5				4.93545974780529			4.8073549220576	4.90207357931074		4.71149490665009				5.08321336824898								5.04439411935845			4.94485844580754
N.RETI.PRODUKTIONSINDEX							1.37851162325373			-0.736965594166206						-1.73696559416621					0				-1.32192809488736			0	-0.736965594166206		-0.736965594166206				0								-0.321928094887362			0
N.RETIKULOZYTEN							7.91229058335111			5.35402893805439						4.73876783680019					5.44294349584873				4.73876783680019			6.56376827845203	6.04875931191986		5.74146698640115				6.64241277290506								6.35931031689044			5.78135971352466
N.MYOGLOBIN							10.1996723448364			5.24792751344359				8.57364718749332								5.8073549220576			5.85798099512757					8.19967234483636			10.977995368613
N.RETI prc GEMESSEN							3.13093086982645			-0.234465253637023						-0.340075441597622					-0.200912693925996				-0.915935735211525			1.61823865559545	1.25701061820602						1.65535182861255											0.298658315564515
N.BILIRUBIN, DIREKT							4.01346225980656	-2.32192809488736							3.88362081628567						1.25701061820602	-1.64385618977472		-0.377069649079823	0.150559676575381				-1.73696559416621	3.12598165385472			-0.915935735211525			-2.32192809488736	-1.78587519464715						0.505890929729957	-2.18442457113743
N.NEUTROPHILEN-AKTIVITAT								5.61470984411521	5.64385618977472							5.58496250072116					5.70043971814109			5.70043971814109						5.61470984411521						5.64385618977472	5.70043971814109									5.52356195605701
N.NEUTROPHILENGRANULARITAT								7.28540221886225	7.13955135239879							7.12928301694497					7.11894107272351			7.23840473932508						7.27612440527424						7.29462074889163	7.28540221886225									7.19967234483636
N.SEGMENTKERNIGE					6.37503943134692		6.32192809488736															6.60436789989375											6.22881869049588			6.3037807481771	5.61470984411521		5.88264304936184		5.99548451887751		6.26115467261557	6.27239650903748
N.PSEUDO-CHOLINESTERASE															0.516015147003665		1.08406426478847									0.978195629681652				1.36176835941915			1.24488705912353
N.NLR	2.52474497788705		1.26303440583379			2.44961064782627	4.96254902292306	2.22902551366889	2.57664723250915	-0.0414199273799811	1.62426012599632		1.16278293219829	2.68864114682282	5.13854222267629	2.82017896241519	2.37984807081655			2.91169158187234	3.51902823053638	2.55915331437155		2.49297363622359	3.49220535980131	5.20032647998287		2.31915101021679	3.46646573808584	3.06413033741971	3.26138655295231	2.52633477075045		3.51555649335462	2.93369065495223		0.882216985438336				1.4490400127907	3.55957718230124	1.97593224003817			3.36664601517656		0.152898899149633	3.58050285253046
I.Age	51		58		71	58	67	71	61	57	79		49	42	63	79	42		68	84	81	69		84	62	86		83	63	54	92	71	80	69	69	86	61		62		73	65	40	90		91		53	74
N.BMI	34.95		21.05		23.4	29.3	35.5	31.5	29.73	30.48	25.4		29.32	29.38	23.63	16.33	29.38		29.05	23.74	30.86	34.11		26.12	27.68	23.66			36.23	33.58	29.4	30.12	29.05	24.49	33.7	23.37	32.14		34.29		27.77	26.17	41.52	20.96		30.42		22.45	29.22
I.Charlson	1		1		3	2	6	8	3	1	3		0	0	2	5	1		8	8	7	7		5	4	4		7	3	1	4	4	4	2	5	9	3		3		5	4	0	6		7		4	5
I.SOFA							12		9						18	4	7				17	10		8	13	7			5	7					5	7	6		12				7	11		3
N.HorowitzIndex	141.1765					350	187.5		290.4762						89.77273	146.6667			804.7619					302.5	104	237.1429			320	324	133.3333		72	316	600	97.14286	182.5		261.2903							328.5714			147.3684
N.HorowitzFiO2	51		21		29	26	40	21	21	21	21		21		88	45			21	21				40	75	35			25	25	33	17.5	100	25	21	70	40		31		11.66667	29				21		21	57
P.Severity	6.45356556130904		3.74614534499669		4.03495085263953	6.43072485837684	6.20462514055691	4.79245158252316	6.95742909197656	2.99546008910438	3.27916941685563		3.0330598875064	7.16481031991625	7.47575283608843	4.7122467509226	6.34974214281959		3.7950597487046	4.49194085845486	5.55972271047463	5.83162294457324		4.66737322206371	6.30616047616293	6.52153758156729		6.06149981579734	6.0036181002384	7.04045200561945	3.6645398740184	4.34888999264207	6.86242010751476	5.44158291559717	6.47513955917586	4.49518385084416	5.85658959344767		6.07652629912126		3.9322290428033	4.20591810420793	6.48964307010381	5.14125775502607		4.50306493524747		5.45233982924437	7.14113542506271
[truncated: 90 more columns]
