# Supplementary material for: A proteomic survival predictor for COVID-19 patients in intensive care
Source: PLOS Digit Health. 2022 Jan 18;1(1):e0000007. doi: 10.1371/journal.pdig.0000007 (PMC9931303; doi:10.1371/journal.pdig.0000007)
Supplement: S1 Data — (ZIP) [file pdig.0000007.s005.zip › S1_Data/Model_SVM.py]

#!/usr/bin/env python3
# -*- coding: utf-8 -*-
"""
Created on Thu Sep  2 09:10:38 2021

@author: Oliver
"""

import pandas as pd
import numpy as np
from sklearn.model_selection import StratifiedKFold
from sklearn.preprocessing import StandardScaler
from sklearn.metrics import confusion_matrix, accuracy_score, roc_auc_score, average_precision_score, balanced_accuracy_score, roc_curve
from sklearn.svm import SVC
import matplotlib.pyplot as plt
from scipy.stats import mannwhitneyu
from matplotlib.offsetbox import AnchoredOffsetbox, TextArea, HPacker

# Input
seed = 42
n_splits = 10
gamma = 0.005

# Set seed
np.random.seed(seed)

###### Training-Testing: Charité ######

# Load metadata
metadata = pd.read_csv("Charite - metadata.tsv",sep="\t")
# Filter metadata (same filters as for parenclytic network)
indices_to_keep = [index for index in metadata.index 
                   if ((metadata.loc[index,"I.First.Max.WHO"]==1) & 
                   (metadata.loc[index,"WHO"]==7) & 
                   (metadata.loc[index,"Dropout"]==0) & 
                   (~np.isnan(metadata.loc[index,"Days.Until.Outcome"])) &
                   (metadata.loc[index,"Id"]!=26)) |
                   (metadata.loc[index,"Id"]==135)]
metadata = metadata.loc[indices_to_keep]
metadata.drop_duplicates(subset=["Id"],inplace=True)
metadata.index = metadata["Id"]

# Select proteins of interest
proteins = ["A2M", "AGT", "AHSG", "ALB", "AMBP", "APOA1", "APOB", 
            "APOE", "APOH", "B2M", "BTD", "C1QA", "C1QB", "C1QC", 
            "C3", "C4A", "C4B", "C5", "CP", "CRP", "CST3", "F10", 
            "F11", "F12", "F13A1", "F13B", "F2", "F5", "F9", "FGA", 
            "FGB", "FN1", "HBA1", "HBB", "HP", "HPX", "KLKB1", "LPA", 
            "LYZ", "ORM1", "ORM2", "PF4", "PLG", "PPBP", "PROS1", 
            "RBP4", "S100A8", "S100A9", "SERPINA1", "SERPINC1", 
            "SERPINF2", "SERPING1", "SHBG", "TF","TFRC", "TTR", "VWF"]

# Load and filter proteomics data
data = pd.read_csv("Charite - log2 protein levels at first max WHO timepoint.tsv",sep="\t",index_col="Genes").loc[proteins,metadata.index.astype("U25")].T
# Minimal value imputation
data.fillna(value = data.min(),inplace=True)

# Define labels
labels = pd.DataFrame([metadata["Died"]]).T
labels.index = labels.index.astype("U25")

# Get splits
splitter = StratifiedKFold(n_splits=n_splits, shuffle=True).split(data,labels)
splits = []    
for train_index, test_index in splitter:
    splits.append([data.index[index] for index in test_index])

# Create empty outcome DataFrames
y_true = pd.DataFrame(index=labels.index,columns=["True"])
y_predicted = pd.DataFrame(index=labels.index,columns=["Predicted"])
y_predicted_proba = pd.DataFrame(index=labels.index,columns=["Pred. Prob."])

# Set average accuracy to 0
accuracy_mean = 0

# Cross-validated training-testing
for split in splits:
    # Drop the split out of the training data
    X_train = data.drop(index=split)
    y_train = labels.drop(index=split)
    
    # Use split as test data
    X_test = data.loc[split]
    y_test = labels.loc[split]
    
    # Scale data
    sc = StandardScaler()
    sc.fit(X_train)
    X_train = sc.transform(X_train)
    X_test = sc.transform(X_test)
    X_train = pd.DataFrame(data=X_train)
    X_test = pd.DataFrame(data=X_test)
    
    # Set-up model
    model = SVC(class_weight="balanced", gamma=gamma)
    
    # Train model
    model.fit(X_train.values,y_train.values.reshape(-1))
    
    # Get true labels of test data
    y_true.loc[split] = y_test.values.reshape(-1,1)
    # Get predicted labels for test data
    y_predicted.loc[split]  = model.predict(X_test.values).reshape(-1,1)
    # Get decision function for SVM of test data
    y_predicted_proba.loc[split]=model.decision_function(X_test.values).reshape(-1,1)
    
    # Get cummulative accuracy over all cross-validation steps
    accuracy_mean+=accuracy_score(y_train,model.predict(X_train.values))

# Get final confusion matrix for test data
ConfusionMatrix = confusion_matrix(np.asarray(y_true.values,dtype="float64"),np.asarray(y_predicted.values,dtype="float64")).ravel()

# Print metrics for test data
print("--------------")
print(accuracy_mean/n_splits)    
print("TN %d, FP %d, FN %d, TP %d (Test)"%(ConfusionMatrix[0],ConfusionMatrix[1],ConfusionMatrix[2],ConfusionMatrix[3]))
print("AUROC: %.3f" %roc_auc_score(np.asarray(y_true.values,dtype="float64"),np.asarray(y_predicted_proba.values,dtype="float64")))
print("AUPRC: %.3f (Ref: %.3f)" %(average_precision_score(np.asarray(y_true.values,dtype="float64"),np.asarray(y_predicted_proba.values,dtype="float64")),np.sum(labels.values)/len(labels.values)))
print("Accuracy: %.3f" %accuracy_score(np.asarray(y_true.values,dtype="float64"),np.asarray(y_predicted.values,dtype="float64")))
print("Balanced Accuracy: %.3f" %balanced_accuracy_score(np.asarray(y_true.values,dtype="float64"),np.asarray(y_predicted.values,dtype="float64")))
print("Specificity: %.3f" %(ConfusionMatrix[0]/(ConfusionMatrix[0]+ConfusionMatrix[1])))
print("Sensitivity: %.3f" %(ConfusionMatrix[3]/(ConfusionMatrix[2]+ConfusionMatrix[3])))
print("Precision: %.3f" %(ConfusionMatrix[3]/(ConfusionMatrix[3]+ConfusionMatrix[1])))
print("--------------")

y_true.to_csv("y_true.tsv",sep="\t")
y_predicted.to_csv("y_predicted.tsv",sep="\t")
y_predicted_proba.to_csv("y_predicted_proba.tsv",sep="\t")

###### Training: Charité - Validating: Innsbruck ######

# Define Training data (Charité)
X_train = data
y_train = labels

# Scale data
sc = StandardScaler()
sc.fit(X_train)
X_train = sc.transform(X_train)
X_train = pd.DataFrame(data=X_train)

# Set-up and train model
model = SVC(class_weight="balanced", gamma=gamma)
model.fit(X_train.values,y_train.values.reshape(-1))

# Load validation metadata
metadata_v = pd.read_csv("Innsbruck - metadata.tsv",sep="\t")
# Filter for critical ill patients
indices_to_keep = [index for index in metadata_v.index if (metadata_v.loc[index,"WHO"]>=6) & (~np.isnan(metadata_v.loc[index,"Died"]))]
metadata_v = metadata_v.loc[indices_to_keep]
metadata_v.index = metadata_v["File.Name"]

# Load proteomics validation data and filter
data_v = np.log2(pd.read_csv("Innsbruck - protein levels.tsv",sep="\t",index_col="Genes")).loc[proteins,metadata_v.index].T
# Minimal value imputation
data_v.fillna(value=data_v.min(),inplace=True)

# Get labels for validation data
labels_v = pd.DataFrame([metadata_v["Died"]]).T

# Define validation data (Innsbruck)
X_validate = data_v
y_validate = labels_v

# Scale data trained on Charité
X_validate = sc.transform(X_validate)
X_validate = pd.DataFrame(data=X_validate)

# Get predicted labels for validation data
y_predicted_validate = model.predict(X_validate.values)
# Get decision function for SVM of validation data
y_predicted_proba_validate = model.decision_function(X_validate.values).reshape(-1,1)

# Get final confusion matrix for validation data
ConfusionMatrix = confusion_matrix(y_validate.values,y_predicted_validate).ravel()

# Print metrics for validation data
print("TN %d, FP %d, FN %d, TP %d (Validate)"%(ConfusionMatrix[0],ConfusionMatrix[1],ConfusionMatrix[2],ConfusionMatrix[3]))
print("AUROC: %.3f" %roc_auc_score(y_validate.values,y_predicted_proba_validate))
print("AUPRC: %.3f (Ref: %.3f)" %(average_precision_score(y_validate.values,y_predicted_proba_validate),np.sum(labels_v.values)/len(labels_v.values)))
print("Accuracy: %.3f" %accuracy_score(y_validate.values,y_predicted_validate))
print("Balanced Accuracy: %.3f" %balanced_accuracy_score(y_validate.values,y_predicted_validate))
print("Specificity: %.3f" %(ConfusionMatrix[0]/(ConfusionMatrix[0]+ConfusionMatrix[1])))
print("Sensitivity: %.3f" %(ConfusionMatrix[3]/(ConfusionMatrix[2]+ConfusionMatrix[3])))
print("Precision: %.3f" %(ConfusionMatrix[3]/(ConfusionMatrix[3]+ConfusionMatrix[1])))
print("--------------")

y_validate.to_csv("y_validate.tsv",sep="\t")
pd.DataFrame(index=y_validate.index, columns = ["Predicted"], data = y_predicted_validate).to_csv("y_predicted_validate.tsv",sep="\t")
pd.DataFrame(index=y_validate.index, columns = ["Pred. Prob."], data = y_predicted_proba_validate).to_csv("y_predicted_proba_validate.tsv",sep="\t")

###### Plot results ######

# fontsize
fs = 20
fs_l = 25

# Define colors
c_t = "k"
c_v = "#FF5733"

# ROC-curve
fig, ax = plt.subplots()
fig.set_size_inches(6,6)

# Get ROC-curve for Charité
fpr, tpr, _ = roc_curve(np.asarray(y_true.values,dtype="float64"),np.asarray(y_predicted_proba.values,dtype="float64"))
ax.plot(fpr, tpr, lw=5, label= "AUC: {:.2f}".format(roc_auc_score(np.asarray(y_true.values,dtype="float64"),np.asarray(y_predicted_proba.values,dtype="float64"))),c=c_t)
# Get ROC-curve for Innsbruck
fpr, tpr, _ = roc_curve(np.asarray(y_validate.values,dtype="float64"),np.asarray(y_predicted_proba_validate,dtype="float64"))
ax.plot(fpr, tpr, lw=5, label= "AUC: {:.2f}".format(roc_auc_score(np.asarray(y_validate.values,dtype="float64"),np.asarray(y_predicted_proba_validate,dtype="float64"))),c=c_v)
# Plot reference line
ax.plot([0,1],[0,1],ls="--",c="k",lw=1)
# Layout
ax.set_xlabel("1-Specificity",fontsize=fs_l)
ax.set_ylabel("Sensitivity",fontsize=fs_l)
ax.set_xticks([0.25,0.5,0.75,1.0])
ax.set_yticks([0.0,0.25,0.5,0.75,1.0])
ax.set_xticklabels([0.25,0.5,0.75,1.0],fontsize=fs)
ax.set_yticklabels([0.0,0.25,0.5,0.75,1.0],fontsize=fs,rotation=90)
ax.set_xlim(0,1)
ax.set_ylim(0,1)
plt.legend(loc="lower right",fontsize=fs)
plt.tight_layout()
plt.savefig("ROC_Curve_SVM.pdf")

# Box plot Charite
fig, ax = plt.subplots()
fig.set_size_inches(6,6)

# Split positive and negative predicted values for Charité-cohort
y_predicted_pos = np.where(y_true.values==1)[0]
y_predicted_neg = np.where(y_true.values==0)[0]
# Plot scattered values
ax.scatter(np.random.uniform(0.3,0.7,len(y_predicted_neg)),y_predicted_proba.values[y_predicted_neg], color=c_t,alpha=0.8, label = "Charité", zorder=10)        
ax.scatter(np.random.uniform(1.3,1.7,len(y_predicted_pos)),y_predicted_proba.values[y_predicted_pos], color=c_t,alpha=0.8, zorder=10)
# Plot boxes
props = dict(color="k", linewidth=2, facecolor = "#058181", alpha=0.5)
box_t_n = ax.boxplot(y_predicted_proba.values[y_predicted_neg],positions=[0.5],boxprops=props, widths=0.8, showfliers=False, patch_artist=True, whis=100)
props = dict(color="k", linewidth=2, facecolor="#8B1812", alpha=0.5)
box_t_p = ax.boxplot(y_predicted_proba.values[y_predicted_pos],positions=[1.5],boxprops=props, widths=0.8, showfliers=False, patch_artist=True, whis=100)

# Set Box properties
for item in ["whiskers","medians","caps"]:
    plt.setp(box_t_n[item],color="k",linewidth=2)
    plt.setp(box_t_p[item],color="k",linewidth=2)
    
# Plot reference line
ax.plot([0,2],[0,0],c="k",linestyle=":")

# Get p-values between positive and negative cases
p_t = mannwhitneyu(y_predicted_proba.values[y_true.values==1].reshape(-1),y_predicted_proba.values[y_true.values==0].reshape(-1))[1]

# Layout
ax.set_xlim(0,2)
ax.set_ylim(np.min((np.min(y_predicted_proba.values),np.min(y_predicted_proba_validate)))*1.02,np.max((np.max(y_predicted_proba.values),np.max(y_predicted_proba_validate)))*1.02)
ax.set_xticks([0.5,1.5])
ax.set_xticklabels(["survival","death"],fontsize=fs)
ax.set_yticks([-1.5,-0.5,0.5,1.5])
ax.set_yticklabels([-1.5,-0.5,0.5,1.5],fontsize=fs,rotation=90)
ax.set_ylabel("Decision function",fontsize=fs_l)

# Define title
#list_of_strings = ["P = {:.2e}".format(p_t),"; ","P = {:.2e}".format(p_v)]
#list_of_colors = [c_t,"k",c_v]
#boxes = [TextArea(text, textprops=dict(color=color, ha='left',va='bottom', fontsize=fs)) for text,color in zip(list_of_strings,list_of_colors) ]
#xbox = HPacker(children=boxes,align="center",pad=0, sep=5)
#anchored_xbox = AnchoredOffsetbox(loc=3, child=xbox, pad=0,frameon=False,bbox_to_anchor=(0.1, 1.0),bbox_transform=ax.transAxes, borderpad=0.)
#ax.add_artist(anchored_xbox)
ax.set_title("P = {:.2e}".format(p_t),fontsize=fs_l)

# Define legend
#ax.legend(fontsize=fs)
plt.savefig("Boxplot_SVM_Charite.png",bbox_inches="tight")

# Box plot Innsbruck
fig, ax = plt.subplots()
fig.set_size_inches(6,6)

# Split positive and negative predicted values for Innsbruck-cohort
y_predicted_pos = np.where(y_validate==1)[0]
y_predicted_neg = np.where(y_validate.values==0)[0]
# Plot scattered values
ax.scatter(np.random.uniform(0.3,0.7,len(y_predicted_neg)),y_predicted_proba_validate[y_predicted_neg], color=c_t,alpha=0.8, label = "Innsbruck", zorder=10)        
ax.scatter(np.random.uniform(1.3,1.7,len(y_predicted_pos)),y_predicted_proba_validate[y_predicted_pos], color=c_t,alpha=0.8, zorder=10)
# Plot boxes
props = dict(color="k", linewidth=2, facecolor = "#058181", alpha=0.5)
box_v_n = ax.boxplot(y_predicted_proba_validate[y_predicted_neg],positions=[0.5], boxprops=props, widths=0.8, showfliers=False, patch_artist=True, whis=100)
props = dict(color="k", linewidth=2, facecolor="#8B1812", alpha=0.5)
box_v_p = ax.boxplot(y_predicted_proba_validate[y_predicted_pos],positions=[1.5], boxprops=props, widths=0.8, showfliers=False, patch_artist=True, whis=100)

# Set Box properties
for item in ["whiskers","medians","caps"]:
    plt.setp(box_v_n[item],color="k",linewidth=2)
    plt.setp(box_v_p[item],color="k",linewidth=2)
    
# Plot reference line
ax.plot([0,2],[0,0],c="k",linestyle=":")

# Get p-values between positive and negative cases
p_v = mannwhitneyu(y_predicted_proba_validate[y_validate==1].reshape(-1),y_predicted_proba_validate[y_validate==0].reshape(-1))[1]

# Layout
ax.set_xlim(0,2)
ax.set_ylim(np.min((np.min(y_predicted_proba.values),np.min(y_predicted_proba_validate)))*1.02,np.max((np.max(y_predicted_proba.values),np.max(y_predicted_proba_validate)))*1.02)
ax.set_xticks([0.5,1.5])
ax.set_xticklabels(["survival","death"],fontsize=fs)
ax.set_yticks([-1.5,-0.5,0.5,1.5])
ax.set_yticklabels([-1.5,-0.5,0.5,1.5],fontsize=fs,rotation=90)
ax.set_ylabel("Decision function",fontsize=fs_l)

# Define title
ax.set_title("P = {:.2e}".format(p_v),fontsize=fs_l)

# Define legend
#ax.legend(fontsize=fs)
plt.savefig("Boxplot_SVM_Innsbruck.png",bbox_inches="tight")
